# Supplementary material for: Amino acid "little Big Bang": Representing amino acid substitution matrices as dot products of Euclidian vectors
Source: BMC Bioinformatics. 2010 Jan 4;11:4. doi: 10.1186/1471-2105-11-4 (PMC3098074; doi:10.1186/1471-2105-11-4)
Supplement: Additional file 2 — BLOSUM series amino acid vectors [file 1471-2105-11-4-S2.TXT]

			AMINOACID VECTORS (non-rounded BLOSUM matrices)


BLOSUM30:
       A       C       D       E       F       G       H       I       K       L
 1   -0.4428 -0.1142 -0.5023 -0.2686  0.7413  0.0048 -0.4213  0.0274 -0.1896  0.2199
 2    0.1364  0.4966 -0.3309 -0.5291  0.6946 -0.2710 -0.5343  0.7907 -0.2684  0.5372
 3    0.0195 -1.6862 -0.1812 -0.3785  0.2602 -0.1166  0.8625  0.2223  0.0209  0.1557
 4    0.3336 -0.7938  0.4847 -0.2321  0.0027  0.7534 -1.1257  0.0454  0.1556 -0.2100
 5   -0.1384  0.1703 -0.2098 -0.1362 -0.0740  0.6772  0.5484  0.2721 -0.3388  0.0373
 6    0.0244 -0.1222 -0.0423  0.0132 -0.1497  0.6232  0.3657 -0.0738  0.0692 -0.1468
 7   -0.1883 -0.0098  1.0066  0.2492 -0.3462 -0.2925  0.0540 -0.2219 -0.1441  0.3339
 8    0.2661 -0.0974 -0.1617  0.1157 -0.8382  0.0469 -0.2107  0.3989  0.0020  0.1378
 9    0.0872  0.1584  0.1746 -0.5315 -0.2540  0.1151  0.3111  0.1129 -0.7081 -0.1565
10    0.1097 -0.1776 -0.3624  0.3604  0.1024 -0.3694 -0.0081  0.0190 -0.0729 -0.0172
11   -0.3476 -0.0321 -0.0064 -0.0905 -0.0272  0.1379 -0.1862  0.3112 -0.1169  0.1513
12   -0.4060  0.0906 -0.2501 -0.2676 -0.3356 -0.0183 -0.1010 -0.1780  0.1557  0.0024
13    0.1288 -0.0456  0.1087 -0.1662 -0.0453 -0.4308  0.1064  0.0851  0.0501 -0.3892
14   -0.3520 -0.0443 -0.0854  0.3231 -0.2364 -0.0208  0.0262  0.4254  0.1458 -0.1526
15   -0.0263  0.0337  0.1438 -0.2631  0.0026 -0.1199 -0.0127  0.2262  0.1608 -0.0181
16   -0.0798 -0.0738  0.0362  0.0229  0.0031 -0.0565  0.0038  0.0261 -0.0885  0.2062
17   -0.0585  0.0001  0.0287 -0.0017  0.0364  0.0152  0.0165  0.0014  0.0320 -0.0254
18    0.0000 -0.0000  0.0000  0.0000  0.0000  0.0000 -0.0000  0.0000 -0.0000 -0.0000
19   -0.0000 -0.0000 -0.0000  0.0000  0.0000 -0.0000 -0.0000 -0.0000 -0.0000 -0.0000
20   -0.0000 -0.0000 -0.0000 -0.0000 -0.0000 -0.0000 -0.0000 -0.0000 -0.0000 -0.0000

          M       N       P       Q       R       S       T       V       W       Y
 1   -0.1065 -0.6867 -0.3885 -0.2149  0.1268 -0.2958 -0.3645  0.1038  1.8097  0.9620
 2    0.3008  0.3082 -0.8585 -0.5136 -0.3842  0.0265  0.3176  0.7764 -0.6613 -0.0337
 3    0.3732 -0.0698  0.0501 -0.0552  0.0319 -0.0098  0.0980  0.2434 -0.4633  0.6230
 4   -0.4152  0.2455  0.0759 -0.0984 -0.1047  0.3445  0.3391  0.1622  0.1786 -0.1412
 5   -0.1605  0.0246  0.6066 -0.6319 -0.9159  0.0630  0.1181  0.0017  0.2515 -0.1652
 6    0.4832  0.5497 -1.0022  0.0015 -0.0004  0.0012 -0.3034 -0.2582  0.3259 -0.3582
 7   -0.0023  0.0987 -0.3416 -0.2459 -0.5172 -0.1508  0.1074  0.0370  0.0710  0.5028
 8    0.5498 -0.5530  0.0055  0.2486 -0.1394 -0.3109  0.1166  0.3816  0.2016 -0.1598
 9   -0.4353 -0.0987 -0.2374  0.4568  0.2729  0.1937  0.2204  0.1578  0.0489  0.1118
10   -0.1917  0.2190 -0.1565  0.5204 -0.5587  0.2109  0.3981 -0.1758  0.2213 -0.0707
11   -0.0477  0.5034  0.2352  0.4188 -0.0290 -0.6015 -0.2023 -0.1193 -0.0813  0.1304
12    0.2282  0.2164  0.0381 -0.1549  0.1707  0.1342  0.5908 -0.1741  0.0358  0.2228
13    0.0120  0.3519  0.1351 -0.2040  0.0689 -0.1948  0.0280  0.2768  0.3329 -0.2087
14   -0.3006  0.0455 -0.1301 -0.1209  0.1190  0.2821 -0.1728  0.1817 -0.0430  0.1101
15    0.1007 -0.0777  0.0318  0.0895 -0.1209  0.1965 -0.1252 -0.2435  0.0429 -0.0211
16   -0.0089  0.0083  0.0268 -0.0383  0.1006  0.0509  0.0193 -0.0341  0.0670 -0.1915
17   -0.0020 -0.0389 -0.0148  0.0254 -0.0101 -0.0281  0.0411  0.0244 -0.0027 -0.0387
18    0.0000 -0.0000 -0.0000 -0.0000  0.0000 -0.0000  0.0000 -0.0000 -0.0000  0.0000
19    0.0000 -0.0000  0.0000  0.0000 -0.0000  0.0000 -0.0000  0.0000 -0.0000 -0.0000
20   -0.0000 -0.0000 -0.0000 -0.0000 -0.0000 -0.0000 -0.0000 -0.0000 -0.0000 -0.0000


BLOSUM35:
       A       C       D       E       F       G       H       I       K       L
 1   -0.1816 -0.7382 -0.6871 -0.4930  0.9861 -0.3103 -0.4490  0.6180 -0.2289  0.6435
 2    0.1165  1.7415 -0.2695 -0.1613  0.2490 -0.2466 -0.6165  0.3965 -0.1610  0.3970
 3   -0.0721  0.7485  0.0684  0.3861 -0.1067  0.1984 -0.7314 -0.6475  0.3213 -0.3546
 4    0.2221 -0.5056  0.0109  0.1436 -0.1366  0.0726 -1.3073  0.3160  0.2465 -0.0537
 5   -0.4359  0.2232 -0.0446  0.5002 -0.0485 -1.1942  0.2916 -0.0150  0.1447  0.2199
 6   -0.2121  0.3172 -0.1339 -0.1324 -0.0545  0.3558  0.4665  0.0779 -0.3056 -0.0060
 7   -0.2352 -0.1423  1.1639  0.3220  0.5648 -0.2527 -0.1680  0.0212 -0.1359  0.0743
 8    0.1335 -0.1643  0.3551  0.3183 -0.8077 -0.2472  0.0497  0.2508 -0.1771  0.3309
 9    0.2495 -0.0082 -0.2624  0.4126  0.0945 -0.1393  0.1088 -0.2627 -0.2717 -0.0494
10   -0.2146 -0.0986 -0.1672 -0.2184  0.2701 -0.4842  0.1136 -0.1019  0.3003 -0.2153
11    0.3455 -0.0302  0.3610 -0.1031 -0.0312  0.0217  0.2512 -0.2871  0.0819 -0.0863
12   -0.2032 -0.1081 -0.1463  0.4677  0.2496  0.2350 -0.0631 -0.2133  0.5804  0.3222
13    0.5132  0.0016 -0.0818  0.0760 -0.1199 -0.2333  0.0150  0.0840  0.4235 -0.4263
14   -0.0561 -0.0402 -0.2467  0.3477  0.1050  0.0543  0.2262  0.3766  0.0419 -0.2213
15    0.5163 -0.0339 -0.0408 -0.0075  0.3781 -0.1477  0.0051 -0.1510 -0.2340  0.1038
16    0.0098  0.0698  0.1071 -0.2115 -0.0442 -0.1755 -0.0392  0.2253  0.1425  0.0310
17   -0.0102  0.0090  0.0808 -0.1889  0.0748  0.0773  0.0924  0.0506  0.1944 -0.0174
18    0.1209 -0.0351 -0.0692 -0.0146 -0.1098  0.0014  0.0390  0.0310  0.0840  0.2898
19   -0.0000 -0.0000 -0.0000 -0.0000 -0.0000 -0.0000 -0.0000 -0.0000  0.0000  0.0000
20    0.0000  0.0000  0.0000  0.0000  0.0000  0.0000  0.0000  0.0000  0.0000  0.0000

          M       N       P       Q       R       S       T       V       W       Y
 1    0.4988 -0.5057 -0.6550 -0.4520 -0.0706 -0.2862 -0.1330  0.4977  1.1062  0.8403
 2   -0.0188 -0.1329 -0.3256 -0.5122 -0.3187 -0.0880  0.2727  0.5646 -0.5416 -0.3451
 3   -0.3425 -0.0952 -0.4027  0.2026  0.3183 -0.1005 -0.2201 -0.5374  1.3186  0.0485
 4   -0.3421 -0.3120  0.9676  0.1383 -0.0711  0.1264  0.3325  0.3856  0.0012 -0.2349
 5    0.0022 -0.5351  0.5289  0.3646  0.3968 -0.4900 -0.0738  0.0159 -0.0183  0.1672
 6   -0.1211 -0.0904  0.9938 -0.4863 -0.7888 -0.2846 -0.0348 -0.2391  0.5676  0.1106
 7   -0.5324  0.2976 -0.1564 -0.3065 -0.3939 -0.1296 -0.1507  0.0439 -0.0795  0.1955
 8    0.4461  0.0283 -0.3534  0.0282 -0.4512 -0.0813  0.1976  0.1989  0.4860 -0.5414
 9   -0.2651 -0.4043 -0.2109  0.3463 -0.6109  0.5712  0.4330 -0.0700 -0.0721  0.4111
10   -0.0811  0.4243  0.0288 -0.2831  0.0066  0.2606  0.7285 -0.1352  0.2544 -0.3877
11   -0.0120 -0.7395  0.0185 -0.6274  0.3429  0.2250  0.0892  0.2104  0.0816 -0.1121
12    0.3686 -0.1539 -0.0264 -0.2355 -0.2745 -0.0040 -0.1077 -0.2497 -0.2219 -0.2157
13    0.0887  0.1759 -0.0405 -0.1985 -0.2369 -0.2930 -0.1026  0.0700 -0.0458  0.3306
14   -0.3577 -0.0211 -0.0960 -0.0559  0.0484  0.1605 -0.3089  0.2420  0.1158 -0.3147
15    0.0665  0.0555  0.1231  0.1473 -0.0177 -0.1104 -0.1816 -0.1658  0.0662 -0.3713
16    0.0623 -0.0721  0.0427  0.0384 -0.0878  0.3734 -0.2554 -0.2568  0.0225  0.0178
17   -0.0988 -0.1654 -0.0770  0.2261 -0.1229 -0.1578  0.0743  0.0387  0.0175 -0.0974
18   -0.2644  0.0540 -0.0328 -0.0751  0.0591 -0.0438  0.0327 -0.1105 -0.0025  0.0461
19   -0.0000  0.0000  0.0000  0.0000 -0.0000  0.0000 -0.0000  0.0000  0.0000 -0.0000
20    0.0000  0.0000  0.0000  0.0000  0.0000  0.0000  0.0000  0.0000  0.0000  0.0000


BLOSUM40:
       A       C       D       E       F       G       H       I       K       L
 1   -0.2142 -0.3801 -0.8024 -0.5995  1.0477 -0.3593 -0.3457  0.6833 -0.4032  0.7334
 2    0.2076  1.2109 -0.1708 -0.3753  0.1851 -0.1556 -0.4919  0.7485 -0.3180  0.4903
 3   -0.1856 -1.2932 -0.0181 -0.0238  0.0520 -0.5779  0.9382  0.4158  0.0501  0.3622
 4    0.3399 -1.0146 -0.1068 -0.0368 -0.3256  0.4520 -0.8680  0.4501 -0.0493 -0.0444
 5   -0.0056  0.0119  0.0957 -0.3890  0.3300  0.8350  0.8356 -0.0831 -0.6024 -0.2092
 6   -0.4973  0.4708  0.1670  0.4733  0.0689 -0.7649  0.2836 -0.0108 -0.0075  0.0943
 7   -0.1517 -0.3246  1.1245  0.4579  0.2942 -0.3409 -0.3013  0.1470 -0.1879  0.0481
 8    0.2673  0.0994  0.0287  0.3733 -0.6935  0.0133  0.3440  0.0986 -0.3915  0.4331
 9    0.3320 -0.0331 -0.3644  0.3114  0.1574 -0.3700 -0.0357 -0.2974 -0.2056 -0.1903
10    0.2510 -0.0892  0.2753  0.4107  0.2459  0.5125 -0.1422 -0.2625  0.1821  0.1143
11    0.4083 -0.0003  0.2331 -0.2234 -0.5470 -0.1618  0.3670  0.0543  0.0073 -0.3107
12    0.1519  0.0700 -0.0757  0.0765  0.0597  0.0599  0.0655  0.4504 -0.2206 -0.2098
13   -0.2804 -0.0054  0.3264 -0.3187  0.0576  0.0972  0.0196 -0.1013 -0.5745  0.1717
14    0.0676 -0.1168 -0.2530  0.1789  0.3667  0.0216  0.3809 -0.0134  0.0978  0.1132
15   -0.6119  0.0190 -0.1083  0.1312 -0.2816  0.3584  0.0692  0.1961  0.2497  0.0636
16    0.0645  0.0133  0.1935 -0.3821  0.0093 -0.1057  0.0469  0.1073  0.3911  0.1648
17   -0.2024 -0.0044 -0.0329  0.1547 -0.0499 -0.0674 -0.0050  0.1662 -0.0196 -0.1610
18    0.0581 -0.0274 -0.0793  0.0682 -0.1632 -0.0053 -0.0455 -0.0844 -0.0695  0.4301
19    0.0662  0.0071  0.0044  0.0492 -0.0041  0.0144 -0.0099  0.2232 -0.0489 -0.0206
20    0.0000  0.0000  0.0000  0.0000  0.0000  0.0000  0.0000  0.0000  0.0000  0.0000

          M       N       P       Q       R       S       T       V       W       Y
 1    0.4890 -0.6745 -0.4901 -0.4673 -0.2232 -0.5427 -0.2065  0.5112  1.3633  0.8807
 2    0.2579 -0.1498 -0.1005 -0.5886 -0.4771  0.1758  0.4735  0.8144 -1.3019 -0.4345
 3    0.5669  0.0703 -0.0075  0.1644  0.1760 -0.0912  0.0392  0.2112 -1.1323  0.2832
 4   -0.0315 -0.1428  1.1746 -0.0246 -0.3443  0.1684  0.2897  0.3585  0.1617 -0.4064
 5   -0.0422  0.3074  0.3848 -0.5613 -0.8817  0.0847 -0.0618 -0.3221 -0.0580  0.3313
 6   -0.0962 -0.4800  1.1571 -0.1604 -0.1408 -0.4564 -0.0982 -0.1544  0.0778  0.0740
 7   -0.3873  0.3336 -0.4262 -0.2481 -0.4760 -0.0452  0.1658  0.2030  0.1300 -0.0150
 8    0.4601 -0.1672 -0.2562  0.4091 -0.5830 -0.1202 -0.3008  0.0797  0.3353 -0.4295
 9   -0.2282 -0.3549 -0.0721  0.4317 -0.4748  0.6006  0.4712 -0.0618 -0.0996  0.4835
10    0.1595 -0.7788 -0.1038 -0.2064  0.0708 -0.0992 -0.3403 -0.0237 -0.3288  0.1530
11   -0.1754 -0.3590 -0.0724 -0.4780  0.2398 -0.0276  0.2626  0.3681  0.2070  0.2080
12   -0.5741  0.0255  0.0391  0.3384  0.0995 -0.0577 -0.6288  0.2924 -0.1319  0.1700
13   -0.0477 -0.3279  0.0619  0.2986  0.3567  0.2433  0.1319  0.0041  0.0214 -0.1346
14   -0.3665 -0.1313 -0.0767 -0.1523  0.0655  0.0858  0.1406  0.0996  0.1327 -0.6410
15   -0.2335 -0.1766 -0.1526  0.0925 -0.1526 -0.0296  0.2688  0.1391 -0.0138  0.1729
16   -0.1190 -0.1600  0.0163  0.1164 -0.2208  0.2030 -0.1572 -0.1710  0.0308 -0.0413
17    0.1826 -0.0285 -0.0213 -0.2400  0.0580  0.4995 -0.2328 -0.0286  0.0725 -0.0398
18   -0.2211  0.1203  0.0376 -0.1874  0.0984  0.1131 -0.0595 -0.0974 -0.0268  0.1412
19   -0.0117 -0.0471 -0.0407 -0.0110  0.0551 -0.0500  0.0979 -0.2628 -0.0068 -0.0039
20    0.0000  0.0000  0.0000  0.0000  0.0000  0.0000  0.0000  0.0000  0.0000  0.0000


BLOSUM45:
          A       C       D       E       F       G       H       I       K       L
 1   -0.1477 -0.0053 -0.9282 -0.7304  1.1510 -0.4416 -0.4488  0.8747 -0.5912  0.8642
 2    0.3682  1.2898 -0.1594 -0.2852 -0.1511 -0.0278 -0.5189  0.6524 -0.3214  0.4365
 3   -0.3134 -1.1827 -0.0003  0.1536  0.0484 -0.8301  0.6653  0.4502  0.2291  0.4547
 4    0.2780 -1.0678 -0.0835  0.1196 -0.3642  0.2667 -0.8213  0.4632 -0.0089  0.0339
 5   -0.0991  0.5691 -0.1811  0.4889 -0.3333 -0.8164 -0.7688  0.0299  0.6541  0.0980
 6   -0.5104  0.5966  0.2036  0.2749  0.1590 -0.6734  0.6030 -0.0787 -0.2015  0.0343
 7    0.2119  0.2157 -1.0994 -0.5087 -0.3163  0.5154  0.5649 -0.1984  0.1596  0.0370
 8   -0.1840 -0.0863 -0.3230 -0.4024  0.6461 -0.1564 -0.3176 -0.1396  0.4671 -0.3536
 9    0.5067 -0.0564 -0.4109  0.1746 -0.1470 -0.5743  0.1556 -0.1758 -0.2044 -0.2731
10   -0.3763  0.0478 -0.1658 -0.4730 -0.4282 -0.4418  0.1444  0.1703  0.0202 -0.0779
11    0.3236 -0.0238  0.1854 -0.1727 -0.5004 -0.0969  0.4824  0.2657  0.0843 -0.1177
12   -0.2320  0.1204  0.0329 -0.2874 -0.2016  0.1038 -0.2060  0.4211 -0.0151 -0.3521
13    0.2592 -0.0413 -0.3980  0.2841  0.4039 -0.1708  0.1749  0.2031 -0.0113 -0.0753
14   -0.6177 -0.0190 -0.1931  0.1821 -0.0033  0.3024  0.1719  0.1662 -0.1166  0.2776
15    0.0960 -0.0133  0.2722 -0.3523  0.1258 -0.1799 -0.0256 -0.0354 -0.5973  0.1615
16   -0.1607  0.0283 -0.0927  0.3065  0.0404  0.0777  0.0160  0.0298 -0.3648 -0.5347
17   -0.1949  0.0043  0.1115 -0.0674  0.0496 -0.0548  0.0708  0.1456  0.2691 -0.1355
18   -0.0318 -0.0005 -0.1726  0.2586 -0.2764 -0.0268 -0.1306  0.0646 -0.1362  0.2400
19    0.0983  0.0174  0.0168  0.0198  0.0284  0.0177  0.0262  0.3611 -0.0120 -0.1032
20    0.0000  0.0000  0.0000  0.0000  0.0000  0.0000  0.0000  0.0000  0.0000  0.0000

          M       N       P       Q       R       S       T       V       W       Y
 1    0.5966 -0.7803 -0.4164 -0.5745 -0.4415 -0.5039 -0.1840  0.6736  1.2369  0.7968
 2    0.3145  0.0376 -0.0652 -0.4166 -0.4558  0.2614  0.4683  0.7833 -1.5415 -0.6691
 3    0.6428 -0.0198 -0.2609  0.3470  0.4107 -0.2242 -0.0240  0.3086 -1.1060  0.2512
 4    0.1082 -0.2656  1.3482 -0.0107 -0.2132  0.0447  0.1971  0.3526  0.1929 -0.5699
 5    0.0172 -0.4620 -0.1455  0.4952  0.8265 -0.2792 -0.1533  0.1013  0.3299 -0.3713
 6   -0.0755 -0.3006  1.2028 -0.2244 -0.3128 -0.3895 -0.1370 -0.2308 -0.0956  0.1560
 7    0.4439 -0.3040  0.3733  0.2495  0.4162 -0.0259 -0.3057 -0.2072 -0.1162 -0.1055
 8   -0.3959  0.2129  0.3242 -0.5292  0.6110  0.2333  0.4408 -0.0256 -0.3102  0.2885
 9   -0.2182 -0.4117 -0.0442  0.3786 -0.3676  0.6615  0.5767  0.0268  0.0478  0.3551
10    0.2541  0.7936  0.0215  0.0742 -0.1391  0.0192  0.4451 -0.0357  0.4410 -0.2935
11   -0.4482 -0.1960 -0.0734 -0.5497  0.3096 -0.1317 -0.0504  0.5043  0.2005  0.0051
12   -0.2798  0.0996  0.1197  0.5248 -0.0838 -0.0152 -0.3516  0.2076 -0.1555  0.5502
13   -0.3868  0.4398  0.0100  0.1088 -0.1182 -0.0027 -0.4375  0.1236  0.0223 -0.3879
14   -0.4457 -0.2155 -0.0952  0.1410  0.0814  0.1617  0.3077  0.0875  0.0342 -0.2076
15   -0.0756 -0.0228  0.1045  0.1958  0.4656  0.2949 -0.1573 -0.0944  0.0309 -0.1934
16    0.3167  0.0054 -0.0419 -0.1014  0.2198 -0.0149  0.0430  0.2245  0.0299 -0.0270
17    0.1783 -0.1869 -0.0378 -0.1403 -0.1306  0.5356 -0.2944 -0.0270  0.0640 -0.1590
18   -0.0061  0.2124  0.0313 -0.2721  0.1055  0.2236 -0.1680 -0.1715 -0.0167  0.2733
19   -0.0046 -0.0725 -0.0454 -0.0209  0.0473 -0.0759  0.1075 -0.3618 -0.0126 -0.0317
20    0.0000  0.0000  0.0000  0.0000  0.0000  0.0000  0.0000  0.0000  0.0000  0.0000


BLOSUM50:
          A       C       D       E       F       G       H       I       K       L
 1   -0.1364  0.2649 -1.0517 -0.7668  1.2116 -0.5119 -0.4509  0.9924 -0.7142  0.9807
 2    0.5344  1.2566 -0.0340 -0.3279 -0.4322  0.1386 -0.6409  0.6298 -0.2744  0.3856
 3   -0.3201 -1.0148 -0.0405  0.2598 -0.0615 -1.0666  0.3347  0.5104  0.4681  0.5321
 4   -0.1874  0.9848 -0.0452 -0.2228  0.4125 -0.2330  1.0869 -0.3542 -0.0753 -0.0933
 5   -0.0708 -0.7516  0.4425 -0.2288  0.5053  0.3493  0.6769  0.1811 -0.5707  0.0572
 6    0.3576 -0.8510  0.1205 -0.2733 -0.0713  0.8481 -0.3154  0.1798 -0.0627  0.0809
 7   -0.3440  0.1595  1.1056  0.6622  0.0258 -0.6864 -0.4423  0.1543 -0.3160  0.0257
 8    0.0754 -0.1809 -0.1384 -0.1442  0.4784 -0.3242 -0.4975 -0.0505  0.3269 -0.3656
 9   -0.2370  0.1282  0.5218  0.1272  0.4770  0.5766 -0.3350  0.1357  0.3521  0.2904
10    0.6850 -0.0982 -0.0056  0.6758  0.3216  0.0810 -0.1303 -0.2470 -0.1274 -0.0827
11   -0.3715  0.0420 -0.1411  0.0648  0.5295  0.0123 -0.5089 -0.4104  0.0883  0.1982
12    0.2685 -0.0722  0.2241  0.0326  0.0690 -0.1810  0.3346 -0.3265 -0.1918  0.3741
13   -0.4117  0.0496  0.2527 -0.1266 -0.4078  0.3169 -0.0575 -0.0674 -0.0764  0.0934
14    0.4699  0.0117  0.2983 -0.2570 -0.2296 -0.2484 -0.2095 -0.1269  0.1301 -0.2645
15   -0.0173 -0.0045  0.2966 -0.4587  0.0934 -0.1345 -0.1394 -0.0132 -0.5357  0.1030
16   -0.1676  0.0145  0.2668 -0.3337  0.2450 -0.0266  0.1615  0.0299  0.3913 -0.3634
17    0.0925 -0.0048  0.0604 -0.2091 -0.1819 -0.1032 -0.0280  0.0150  0.3979  0.5040
18   -0.2595  0.0088 -0.0808  0.2367 -0.1743  0.0066  0.0242  0.2333 -0.0311 -0.0828
19   -0.1081 -0.0247 -0.0257  0.0206 -0.0439  0.0244 -0.0094 -0.3831  0.0234  0.1170
20    0.0000  0.0000  0.0000  0.0000  0.0000  0.0000  0.0000  0.0000  0.0000  0.0000

          M       N       P       Q       R       S       T       V       W       Y
 1    0.7034 -0.8653 -0.4821 -0.6149 -0.5335 -0.5077 -0.1275  0.7861  1.0741  0.7498
 2    0.2397 -0.0013  0.1651 -0.3922 -0.4162  0.3698  0.4783  0.7580 -1.5848 -0.8521
 3    0.5525 -0.1100 -0.2029  0.4002  0.6045 -0.2626  0.0318  0.3698 -1.0092  0.0242
 4   -0.0820  0.4206 -1.2495 -0.1025  0.1018  0.0556 -0.1284 -0.3001 -0.6009  0.6124
 5   -0.0962  0.3602  0.7046 -0.5224 -0.8686  0.0462 -0.0196 -0.0183 -0.5874  0.4113
 6    0.2321  0.4334 -1.2436 -0.0324  0.0026  0.3169  0.2472  0.1641  0.0740 -0.2073
 7   -0.2051  0.2716 -0.4369 -0.0251 -0.5366 -0.1166  0.2648  0.1708  0.3118 -0.0432
 8   -0.7118  0.0189  0.0562 -0.4828  0.4100  0.4913  0.6088  0.1431 -0.1856  0.4725
 9   -0.2734 -0.1859 -0.0490 -0.4252  0.5119 -0.5433 -0.7020 -0.0160 -0.2765 -0.0776
10    0.0059 -0.8097 -0.2017  0.3536 -0.3256  0.2778 -0.2677 -0.0643 -0.3401  0.2995
11    0.6187  0.3040  0.1199  0.1219 -0.1321  0.1943  0.1489 -0.5813 -0.1890 -0.1087
12    0.1181 -0.3190 -0.0098 -0.5511  0.3066  0.1423  0.2747 -0.2155  0.1764 -0.4541
13    0.1728 -0.5073 -0.0168  0.0189  0.0819 -0.0464  0.4522 -0.1133 -0.1048  0.4975
14    0.5091  0.1536  0.0675 -0.2993  0.0571 -0.1404 -0.2671 -0.0410  0.0108  0.3757
15   -0.1239 -0.0192  0.0874  0.4507  0.3711  0.3602 -0.2937 -0.0082 -0.0187  0.0045
16    0.1677 -0.3331 -0.0414  0.0937 -0.2120  0.1805 -0.0059  0.1572  0.0639 -0.2883
17   -0.2539 -0.0058 -0.0253  0.0372 -0.2984  0.2029 -0.1315 -0.2247  0.0539  0.1028
18    0.1380 -0.0220 -0.0166 -0.2927  0.0534  0.5109 -0.3070 -0.0390  0.0505  0.0436
19    0.0135  0.0461  0.0145 -0.0354 -0.0366  0.0653 -0.0921  0.3901  0.0056  0.0384
20    0.0000  0.0000  0.0000  0.0000  0.0000  0.0000  0.0000  0.0000  0.0000  0.0000


BLOSUM55:
          A       C       D       E       F       G       H       I       K       L
 1   -0.1188  0.4229 -1.0467 -0.8505  1.2673 -0.4991 -0.4523  0.9741 -0.7701  0.9928
 2    0.5468  1.1203 -0.0254 -0.2949 -0.5294  0.1389 -0.8337  0.7092 -0.2501  0.4151
 3   -0.3422 -1.2009 -0.0249  0.3076  0.0036 -0.9886  0.2322  0.5503  0.4425  0.6204
 4   -0.0460  0.7317 -0.0224 -0.3453  0.3355 -0.0978  1.1336 -0.1661 -0.2369 -0.0506
 5   -0.0721 -0.8294  0.4348 -0.1785  0.4697  0.3890  0.5320  0.2495 -0.5569  0.0593
 6    0.2429 -0.8558  0.3608 -0.0592 -0.0164  0.9657 -0.6101  0.2047 -0.1102  0.0816
 7   -0.4655  0.3421  1.1450  0.6687 -0.0286 -0.8177 -0.3148  0.1977 -0.3343  0.0194
 8    0.4224 -0.3690 -0.3581  0.0262  0.1428 -0.6349 -0.2614 -0.1300 -0.0054 -0.4324
 9   -0.1851  0.0692  0.2611 -0.1189  0.6026  0.0760 -0.4486  0.1284  0.4850 -0.0225
10    0.6156  0.0545  0.1755  0.7169  0.3311  0.2343 -0.0641 -0.1657 -0.0416 -0.0133
11    0.2539 -0.1076 -0.0407 -0.0452 -0.6292  0.0459  0.5535  0.5399 -0.0377 -0.2355
12   -0.2795  0.1001 -0.4772  0.2058  0.1056  0.2025 -0.3269  0.2123  0.1956 -0.2029
13    0.5856 -0.0091  0.1518 -0.2703 -0.1474 -0.3483 -0.2282 -0.0243  0.0686 -0.2412
14   -0.2389  0.0801  0.3636 -0.3570 -0.3710  0.2198 -0.1942 -0.0510  0.0349 -0.1554
15    0.0262  0.0315 -0.0873  0.2499 -0.0772  0.0193  0.1323 -0.0326  0.6760 -0.1986
16    0.2271 -0.0093 -0.2033  0.3363 -0.3254  0.0339 -0.1004 -0.1829 -0.2411  0.4791
17    0.0329  0.0138 -0.0649  0.2372  0.1976  0.0602  0.0029 -0.0467 -0.4012 -0.5390
18   -0.3451  0.0301 -0.1556  0.2872 -0.2287  0.0626 -0.0236  0.1671 -0.1245 -0.0880
19    0.1143  0.0208  0.0014  0.0169  0.0025 -0.0149 -0.0193  0.4437 -0.0169 -0.1015
20    0.0000  0.0000  0.0000  0.0000  0.0000  0.0000  0.0000  0.0000  0.0000  0.0000

          M       N       P       Q       R       S       T       V       W       Y
 1    0.7444 -0.9096 -0.5184 -0.6814 -0.5744 -0.5408 -0.1527  0.7733  1.1340  0.8059
 2    0.3135 -0.0603  0.3756 -0.3761 -0.4098  0.3590  0.5409  0.8139 -1.5201 -1.0333
 3    0.7008 -0.1378 -0.2697  0.4657  0.6063 -0.3257 -0.0520  0.4217 -0.9735 -0.0359
 4   -0.0087  0.5778 -1.2254 -0.1714 -0.0206  0.1492  0.0136 -0.1586 -0.8370  0.4456
 5   -0.1100  0.3317  0.9209 -0.5401 -0.8463 -0.0278 -0.1000  0.0377 -0.5082  0.3447
 6    0.2107  0.4100 -1.1800 -0.1349 -0.1115  0.2361  0.2126  0.1777  0.2158 -0.2406
 7   -0.2455  0.2710 -0.2940 -0.0478 -0.5015 -0.1912  0.1458  0.1553  0.3059 -0.0099
 8   -0.3571 -0.0395 -0.0374 -0.0331 -0.1662  0.7633  0.8990  0.1268 -0.0725  0.5164
 9   -0.7197  0.0299  0.0373 -0.7387  0.7870 -0.1056 -0.1476  0.1202 -0.2746  0.1646
10   -0.1547 -0.8663 -0.2337  0.2205 -0.2507  0.0475 -0.5307  0.0481 -0.3856  0.2623
11   -0.6162 -0.1914 -0.1291 -0.0994  0.0923 -0.2331 -0.0548  0.6628  0.2476  0.0237
12   -0.2553  0.4777  0.0030  0.5039 -0.3325 -0.2801 -0.1474  0.2065 -0.1890  0.2777
13    0.2847  0.4267  0.0630 -0.0772  0.0277 -0.0066 -0.6148  0.0832  0.0486  0.2276
14    0.2259 -0.3332  0.0232  0.1440  0.0624 -0.1794  0.2198  0.0147 -0.1787  0.6703
15    0.3243 -0.0447 -0.0655 -0.5203 -0.3852 -0.2406  0.1701 -0.0179  0.0397  0.0007
16   -0.0942  0.2242  0.0278 -0.2533  0.1522 -0.3103  0.1495 -0.1671 -0.0455  0.3028
17    0.2955  0.0331  0.0520 -0.0768  0.3135 -0.3132  0.1724  0.1683 -0.0398 -0.0979
18    0.1677 -0.0081  0.0104 -0.2553  0.1044  0.4958 -0.2830  0.0175  0.0032  0.1659
19   -0.0097 -0.0308 -0.0151  0.0270  0.0314 -0.0498  0.0510 -0.4464 -0.0175  0.0131
20    0.0000  0.0000  0.0000  0.0000  0.0000  0.0000  0.0000  0.0000  0.0000  0.0000


BLOSUM60:
          A       C       D       E       F       G       H       I       K       L
 1   -0.1151  0.5901 -1.0876 -0.9299  1.2460 -0.4933 -0.4646  1.0125 -0.7913  1.0309
 2    0.5637  1.0008  0.0226 -0.2376 -0.6328  0.1208 -1.0016  0.7500 -0.1518  0.4517
 3   -0.3765 -1.2439 -0.0502  0.3278  0.1035 -1.0669  0.2799  0.5775  0.4541  0.6048
 4   -0.0057  0.6028  0.1793 -0.3039  0.3181  0.0428  0.9454  0.0016 -0.3701 -0.0946
 5   -0.0835 -0.9319  0.6575 -0.0718  0.5855  0.3844  0.2299  0.3124 -0.5490  0.0370
 6    0.0846 -0.8181  0.5010  0.1401 -0.0064  0.8357 -0.8745  0.2356 -0.0258  0.1081
 7   -0.5630  0.5703  1.0769  0.7120 -0.0158 -0.9672 -0.3168  0.1369 -0.2601  0.0590
 8    0.4277 -0.4333 -0.3258  0.0759 -0.1173 -0.6764 -0.1821 -0.1385 -0.1322 -0.3591
 9   -0.2755  0.0748  0.1346 -0.3602  0.5463 -0.2079 -0.5827  0.0759  0.5228 -0.1220
10    0.6450  0.0849  0.1966  0.6353  0.4240  0.1722 -0.1915 -0.0715  0.1781 -0.1231
11   -0.1232  0.1013 -0.0546  0.0480  0.7015 -0.0626 -0.4478 -0.5678  0.0358  0.2324
12   -0.0728  0.0828 -0.2641 -0.0950 -0.0104  0.0615 -0.4279  0.0951  0.2921 -0.3349
13    0.6845 -0.0992  0.0881 -0.1581 -0.0573 -0.4480 -0.0661 -0.0267 -0.1584  0.0752
14   -0.0309 -0.0432 -0.3745  0.2163  0.3709  0.0408  0.0242  0.0466 -0.4752  0.2305
15    0.0047  0.0066 -0.4305  0.5510  0.0853 -0.0446  0.1559  0.0315  0.4494  0.0112
16   -0.0258  0.0464 -0.1422  0.4283 -0.1165  0.0874 -0.1848 -0.1738 -0.4889 -0.2419
17    0.1111 -0.0167 -0.0366  0.0670 -0.3497  0.0599 -0.1277 -0.2133  0.0353  0.7220
18   -0.4290  0.0042 -0.1151  0.1208 -0.2045  0.0806 -0.0517  0.2024 -0.0567  0.1115
19    0.1154  0.0205 -0.0633  0.0700 -0.0306 -0.0028 -0.0534  0.4573 -0.0513 -0.0978
20    0.0000  0.0000  0.0000  0.0000  0.0000  0.0000  0.0000  0.0000  0.0000  0.0000

          M       N       P       Q       R       S       T       V       W       Y
 1    0.7671 -0.9587 -0.5362 -0.7371 -0.6342 -0.5591 -0.1506  0.8124  1.1639  0.8349
 2    0.3455 -0.0920  0.4648 -0.3318 -0.3557  0.3272  0.5463  0.8479 -1.4594 -1.1786
 3    0.7346 -0.1408 -0.3216  0.4711  0.6286 -0.3902 -0.0563  0.4359 -0.9967  0.0251
 4   -0.0464  0.7188 -1.3417 -0.2648 -0.2222  0.2365  0.1502 -0.0327 -0.9051  0.3918
 5   -0.1956  0.2878  0.9395 -0.6247 -0.8575 -0.0550 -0.0622  0.1182 -0.4344  0.3133
 6    0.2180  0.3262 -1.1488 -0.0438 -0.0639  0.1179  0.1715  0.1603  0.4876 -0.4052
 7   -0.2176  0.1499 -0.1235  0.1223 -0.4354 -0.2287  0.0165  0.0228  0.3599 -0.0983
 8   -0.1991 -0.0639 -0.0768  0.1031 -0.3942  0.7765  1.0206  0.1604  0.1287  0.4058
 9   -0.6785  0.2629  0.0610 -0.6517  0.8110  0.0412  0.2384  0.0511 -0.1463  0.2049
10   -0.4135 -0.8976 -0.2840  0.0593 -0.0678  0.0585 -0.4582  0.1261 -0.4139  0.3411
11    0.6091  0.0967  0.1055  0.1704 -0.1621  0.3417  0.0133 -0.6710 -0.2698 -0.0969
12   -0.0389  0.5081  0.0462  0.5379 -0.3860 -0.2436 -0.3024  0.2739 -0.1574  0.4360
13    0.0616  0.4253  0.0287 -0.1660  0.1569  0.2299 -0.6436  0.0006  0.1628 -0.0902
14   -0.5395  0.2121  0.0236  0.4079  0.1540  0.0017  0.0211  0.0972 -0.0065 -0.3771
15    0.0070  0.2557 -0.0427 -0.5008 -0.3131 -0.0530 -0.0308  0.0211  0.0968 -0.2607
16    0.3024  0.1349  0.0669 -0.2491  0.3653 -0.1878  0.0528  0.1401 -0.0941  0.2804
17   -0.2449  0.1198 -0.0198 -0.0634 -0.0696 -0.1817  0.1046 -0.1894 -0.0760  0.3693
18   -0.0505 -0.0559  0.0051 -0.0551  0.0321  0.6451 -0.3350  0.0072 -0.0236  0.1682
19   -0.0063  0.0200  0.0032  0.0239  0.0378 -0.0724  0.0600 -0.4671 -0.0269  0.0637
20    0.0000  0.0000  0.0000  0.0000  0.0000  0.0000  0.0000  0.0000  0.0000  0.0000


BLOSUM62:
       A       C       D       E       F       G       H       I       K       L
 1   -0.1246  0.6293 -1.0798 -0.9538  1.2597 -0.5200 -0.4595  1.0469 -0.7931  1.0512
 2    0.5572  1.0029  0.0275 -0.2366 -0.6816  0.1209 -1.0120  0.7730 -0.1138  0.4638
 3   -0.4125 -1.1988 -0.0755  0.3623  0.1004 -1.0974  0.2986  0.5535  0.4551  0.5943
 4   -0.0696  0.6605  0.2211 -0.2622  0.3085  0.0198  1.0217  0.0195 -0.4066 -0.1059
 5   -0.0958 -0.8730  0.6307 -0.0212  0.5707  0.1958  0.2555  0.2886 -0.5610  0.0142
 6    0.0001 -0.8467  0.6654  0.1232  0.1419  0.8150 -0.8188  0.2543 -0.1105  0.1668
 7   -0.5939  0.6554  1.0469  0.6662 -0.0966 -1.0056 -0.2753  0.1447 -0.2338  0.0365
 8    0.4113 -0.4146 -0.2944  0.1004 -0.1112 -0.7137 -0.2155 -0.1208 -0.1214 -0.3666
 9   -0.4459  0.0806  0.0948 -0.5086  0.4573 -0.2478 -0.5374  0.0728  0.4563 -0.0670
10    0.5369  0.1095  0.2639  0.5619  0.4723  0.1193 -0.3055  0.0110  0.2903 -0.1631
11   -0.0369  0.1487  0.0056  0.0496  0.6977 -0.0964 -0.4598 -0.5767 -0.0032  0.2007
12    0.2370 -0.0951  0.3307  0.0458 -0.0609 -0.1597  0.4131 -0.1398 -0.2212  0.3260
13   -0.6598  0.0804 -0.0573  0.1827  0.0975  0.4330  0.1130 -0.0216 -0.0354  0.0846
14    0.0656 -0.0321 -0.3086  0.2371  0.3080 -0.0218 -0.0179 -0.0042 -0.7053  0.2025
15    0.0228 -0.0141  0.4707 -0.5816 -0.1650  0.0247 -0.1253  0.0111 -0.4151 -0.1310
16   -0.0193  0.0583 -0.0890  0.4044 -0.1732  0.0861 -0.1945 -0.2159 -0.3405 -0.2972
17   -0.1092  0.0222  0.0038 -0.0364  0.3785 -0.0381  0.1553  0.2089  0.0113 -0.7143
18    0.4376  0.0034  0.1149 -0.1447  0.2055 -0.0976  0.0452 -0.2155  0.0483 -0.0583
19   -0.1333 -0.0124  0.0627 -0.0866  0.0466 -0.0011  0.0531 -0.4527  0.0662  0.1025
20    0.0000  0.0000  0.0000  0.0000  0.0000  0.0000  0.0000  0.0000  0.0000  0.0000

          M       N       P       Q       R       S       T       V       W       Y
 1    0.7633 -0.9789 -0.5293 -0.7676 -0.6537 -0.5658 -0.1426  0.8286  1.1532  0.8366
 2    0.3742 -0.1171  0.4701 -0.3040 -0.3227  0.3146  0.5423  0.8419 -1.4747 -1.2258
 3    0.7590 -0.1351 -0.3418  0.5153  0.6359 -0.4029 -0.0806  0.4214 -0.9805  0.0295
 4   -0.0646  0.7262 -1.2102 -0.2928 -0.3069  0.1884  0.0976  0.0038 -0.9658  0.4176
 5   -0.2248  0.1902  1.1536 -0.5815 -0.8362 -0.0723 -0.0478  0.1474 -0.4637  0.3305
 6    0.2107  0.4290 -1.0996 -0.0973 -0.1929  0.0725  0.1420  0.1530  0.3990 -0.4073
 7   -0.2031  0.1201 -0.0422  0.1598 -0.3763 -0.2460 -0.0283 -0.0043  0.4194 -0.1437
 8   -0.2119 -0.0350 -0.1726  0.0686 -0.3738  0.7990  1.0744  0.1800  0.1355  0.3823
 9   -0.5150  0.5008  0.1358 -0.6473  0.8299  0.0326  0.2990 -0.0279 -0.0962  0.1330
10   -0.6110 -0.8283 -0.3027 -0.0918  0.1278  0.0258 -0.3798  0.1926 -0.4123  0.3832
11    0.6147  0.0218  0.1035  0.2175 -0.1766  0.3591 -0.0567 -0.6828 -0.3148 -0.0151
12    0.1521 -0.4222 -0.0593 -0.6625  0.3889  0.2564  0.1531 -0.2774  0.1743 -0.3794
13   -0.1178 -0.4858 -0.0182  0.1386 -0.0067 -0.1934  0.7244 -0.1036 -0.1408 -0.0139
14   -0.4238  0.2168  0.0404  0.3148  0.3531  0.0669 -0.0604  0.0900 -0.0044 -0.3164
15    0.0873 -0.2783  0.0252  0.4236  0.3283  0.0776 -0.0069  0.0162 -0.0744  0.3042
16    0.4058  0.1184  0.0495 -0.3221  0.2788 -0.2296  0.0491  0.1830 -0.0696  0.3175
17    0.2370 -0.1335  0.0125  0.0308  0.0563  0.1311 -0.0451  0.1603  0.0804 -0.4119
18   -0.0012  0.0731 -0.0060  0.0940 -0.0290 -0.6462  0.3265 -0.0057  0.0121 -0.1566
19   -0.0114 -0.0340  0.0020  0.0025 -0.0457  0.0892 -0.0607  0.4658  0.0269 -0.0796
20    0.0000  0.0000  0.0000  0.0000  0.0000  0.0000  0.0000  0.0000  0.0000  0.0000


BLOSUM65:
          A       C       D       E       F       G       H       I       K       L
 1   -0.1281  0.6916 -1.1098 -0.9980  1.2509 -0.5221 -0.4723  1.0820 -0.8178  1.0562
 2    0.5820  1.0142  0.0487 -0.1940 -0.6829  0.1507 -1.1129  0.7300 -0.0999  0.4796
 3   -0.4291 -1.1742 -0.1684  0.3844  0.0606 -1.1468  0.2573  0.5295  0.5046  0.6486
 4   -0.1310  0.6603  0.3378 -0.1573  0.2483 -0.0741  0.7358  0.0361 -0.3092 -0.0215
 5   -0.1459 -0.6208  0.6834  0.0364  0.5573 -0.0665  0.4804  0.2514 -0.6391  0.0262
 6    0.0727  1.0269 -0.7195 -0.2019 -0.1791 -0.8351  0.8740 -0.2687  0.1148 -0.2129
 7   -0.5831  0.7075  0.9722  0.6838 -0.1382 -1.0374 -0.3770  0.1353 -0.1179 -0.0081
 8    0.4645 -0.4526 -0.2943  0.1879 -0.1328 -0.7092 -0.2518 -0.0889 -0.1191 -0.3840
 9   -0.4023 -0.0265  0.1041 -0.5192  0.3724 -0.2386 -0.5007  0.1647  0.4808 -0.0697
10    0.5088  0.0905  0.3010  0.5693  0.5533  0.1453 -0.3234 -0.0622  0.2965 -0.0682
11   -0.1918  0.1447  0.0115 -0.0938  0.6996 -0.1011 -0.4937 -0.6187 -0.0145  0.2453
12    0.1917  0.0344 -0.2372 -0.1267  0.0862 -0.1088 -0.4306  0.0749  0.3144 -0.2727
13   -0.6519  0.1297 -0.2243  0.1161  0.0823  0.4416 -0.0733  0.0678  0.0600 -0.1170
14    0.0609 -0.0476 -0.2056  0.0721  0.3487 -0.0389 -0.0272  0.0305 -0.7159  0.1472
15   -0.0718  0.0377 -0.5265  0.6405  0.2302 -0.0000  0.1185 -0.0399  0.2752  0.1765
16   -0.0303 -0.0383  0.1159 -0.3673  0.3764 -0.0818  0.2858  0.2122  0.3749 -0.2114
17    0.0333 -0.0610  0.0370 -0.1834 -0.2497 -0.0143  0.0211  0.0323  0.1804  0.7574
18   -0.4738 -0.0071 -0.0903  0.1133 -0.1497  0.1109 -0.0575  0.2886 -0.0367 -0.0845
19    0.1627  0.0084 -0.0674  0.0677  0.0030 -0.0025 -0.0400  0.4883 -0.0654 -0.1316
20    0.0000  0.0000  0.0000  0.0000  0.0000  0.0000  0.0000  0.0000  0.0000  0.0000

          M       N       P       Q       R       S       T       V       W       Y
 1    0.7901 -0.9922 -0.5213 -0.7971 -0.6899 -0.5797 -0.1618  0.8516  1.2041  0.8635
 2    0.4072 -0.1604  0.4231 -0.2925 -0.3241  0.3665  0.5629  0.8181 -1.4734 -1.2429
 3    0.8137 -0.2169 -0.2851  0.5889  0.6594 -0.4283 -0.0616  0.4013 -0.9304 -0.0075
 4    0.0076  0.7423 -1.5927 -0.1693 -0.1894  0.2261  0.1827 -0.0194 -0.7968  0.2836
 5   -0.2068  0.2275  1.0138 -0.5819 -0.9027 -0.0463  0.0315  0.1489 -0.6647  0.4180
 6   -0.2442 -0.3588  0.7819  0.0933  0.2806  0.0834 -0.0940 -0.1580 -0.4779  0.4226
 7   -0.2075  0.0447  0.0267  0.2133 -0.2553 -0.2907 -0.0773 -0.0184  0.5421 -0.2146
 8   -0.2053 -0.0845 -0.2218  0.0912 -0.3791  0.7965  1.0424  0.1831  0.2388  0.3190
 9   -0.6015  0.4608  0.1352 -0.7023  0.8246  0.0173  0.3519  0.0670 -0.0670  0.1489
10   -0.5280 -0.9082 -0.3074 -0.1032  0.1351  0.0636 -0.3720  0.0599 -0.4299  0.3795
11    0.5896  0.0484  0.1658  0.2338 -0.0897  0.3434  0.1386 -0.7600 -0.2474 -0.0099
12   -0.0851  0.6058  0.0537  0.4568 -0.3967 -0.1009 -0.5211  0.2583 -0.1320  0.3357
13   -0.2564 -0.2107  0.0167  0.4745 -0.1936 -0.3517  0.5855  0.1101 -0.1921  0.1869
14   -0.4458  0.1665  0.0391  0.4213  0.3729  0.1423 -0.1315  0.1491 -0.0057 -0.3325
15   -0.1163  0.2784 -0.0093 -0.4003 -0.2412 -0.0183 -0.0061 -0.0336  0.0518 -0.3453
16   -0.1150 -0.2031 -0.0337  0.2044 -0.2434  0.1895 -0.0219  0.0071  0.1062 -0.5261
17   -0.4436  0.0038 -0.0339  0.1480 -0.2220  0.1278 -0.0124 -0.2557  0.0192  0.1158
18    0.0586 -0.0947  0.0108 -0.0485  0.0229  0.6474 -0.3177 -0.0123 -0.0142  0.1345
19   -0.0016  0.0435  0.0047  0.0294  0.0393 -0.1202  0.0647 -0.4855 -0.0277  0.0303
20    0.0000  0.0000  0.0000  0.0000  0.0000  0.0000  0.0000  0.0000  0.0000  0.0000


BLOSUM70:
          A       C       D       E       F       G       H       I       K       L
 1   -0.1463  0.7155 -1.1337 -1.0371  1.2790 -0.5682 -0.4948  1.1361 -0.8356  1.1117
 2    0.6073  0.9728  0.0419 -0.1826 -0.6921  0.1618 -1.1562  0.7501 -0.0856  0.4670
 3   -0.4277 -1.2281 -0.2396  0.3911  0.0040 -1.1587  0.2884  0.5252  0.5523  0.6131
 4   -0.1847  0.4178  0.5329 -0.1154  0.3053  0.0233  0.5773  0.1505 -0.3770 -0.0111
 5   -0.0498 -0.9566  0.6162  0.0326  0.5632  0.1746  0.3234  0.2656 -0.5685  0.0835
 6    0.1250  0.9784 -0.5855 -0.2258 -0.0325 -0.8870  0.9873 -0.2453 -0.0315 -0.2675
 7   -0.6436  0.6698  1.0774  0.6779 -0.0716 -1.0133 -0.2828  0.1485 -0.2089  0.0390
 8    0.4646 -0.4778 -0.2062  0.3061 -0.2374 -0.6984 -0.2592 -0.0949 -0.2269 -0.3482
 9   -0.3664 -0.0615  0.1315 -0.4512  0.3450 -0.3595 -0.6050  0.1611  0.5016 -0.1408
10    0.5173  0.0600  0.2914  0.6680  0.5270  0.1513 -0.3029 -0.0231  0.2523 -0.1056
11   -0.1343  0.1007  0.0579 -0.1002  0.7300 -0.1095 -0.5018 -0.6097  0.0812  0.2216
12    0.6484 -0.0830  0.0576 -0.1853 -0.0756 -0.4104 -0.2242  0.0098  0.1383 -0.0454
13   -0.2253  0.0820 -0.3552  0.0202  0.2266  0.1765 -0.3693  0.1010  0.2728 -0.3389
14    0.0339 -0.0658 -0.1016 -0.0070  0.3374 -0.0281 -0.0827 -0.0090 -0.8274  0.0091
15    0.0329 -0.0313  0.5222 -0.5598 -0.2164  0.0572 -0.1242  0.0423 -0.1545 -0.4360
16    0.3301 -0.0383  0.1367 -0.3000  0.4640 -0.1680  0.2928 -0.0491  0.2441 -0.2552
17    0.0263  0.0853 -0.1870  0.4252  0.1161  0.0053 -0.0725 -0.1098 -0.1684 -0.5910
18    0.3906  0.0101  0.0517  0.0217 -0.1214 -0.0496 -0.1272 -0.3777 -0.1397  0.3525
19    0.2005 -0.0047 -0.0571  0.0603 -0.0024 -0.0164 -0.0371  0.5118 -0.0744 -0.1065
20    0.0000  0.0000  0.0000  0.0000  0.0000  0.0000  0.0000  0.0000  0.0000  0.0000

          M       N       P       Q       R       S       T       V       W       Y
 1    0.7956 -1.0086 -0.5074 -0.7813 -0.7030 -0.5694 -0.1675  0.8695  1.1700  0.8754
 2    0.4387 -0.1455  0.4887 -0.2909 -0.3012  0.3512  0.5589  0.8134 -1.4878 -1.3098
 3    0.8432 -0.2045 -0.2815  0.5961  0.6727 -0.4141 -0.0322  0.4174 -0.9164 -0.0008
 4    0.0292  0.8333 -1.6272 -0.2185 -0.3509  0.2204  0.2796  0.0569 -0.7998  0.2581
 5   -0.1636  0.1905  1.0548 -0.6826 -0.8410 -0.0329  0.0260  0.1739 -0.5786  0.3691
 6   -0.3222 -0.2702  0.6903  0.0118  0.1099  0.1894  0.0627 -0.1328 -0.7279  0.5734
 7   -0.1508  0.0470  0.2151  0.2073 -0.3315 -0.3789 -0.1943 -0.0194  0.4333 -0.2201
 8   -0.1211 -0.1303 -0.2253  0.1907 -0.5339  0.7788  1.0220  0.1985  0.4059  0.1929
 9   -0.6233  0.4102  0.0943 -0.6932  0.7994  0.1194  0.4612  0.0797  0.0004  0.1970
10   -0.5270 -0.9531 -0.3766 -0.0937  0.1376  0.0399 -0.3188  0.1288 -0.3939  0.3211
11    0.6251 -0.0110  0.1312  0.2076 -0.1366  0.3949  0.1031 -0.7883 -0.2678  0.0060
12    0.0910  0.5123 -0.0115 -0.0542 -0.0868  0.2476 -0.8230  0.0933  0.0544  0.1467
13   -0.2421  0.3424  0.0830  0.6443 -0.4404 -0.3204  0.0016  0.2706 -0.2073  0.2778
14   -0.2752  0.1292  0.0557  0.4247  0.4958  0.1556 -0.1189  0.1625 -0.0417 -0.2468
15    0.3183 -0.3221  0.0170  0.2855  0.1802 -0.0818  0.0616  0.0956 -0.0663  0.3796
16   -0.0257 -0.0569 -0.0284  0.0786 -0.1157 -0.2895  0.1532  0.0914  0.1197 -0.5838
17    0.4978  0.1564  0.0384 -0.3739  0.1923 -0.2191  0.0216  0.1555 -0.0068  0.0083
18   -0.0735  0.1693 -0.0054 -0.0033  0.0764 -0.5856  0.2737 -0.0266 -0.0499  0.2138
19   -0.0258  0.0474  0.0019  0.0435  0.0402 -0.1421  0.0793 -0.5277 -0.0163  0.0256
20    0.0000  0.0000  0.0000  0.0000  0.0000  0.0000  0.0000  0.0000  0.0000  0.0000


BLOSUM75:
          A       C       D       E       F       G       H       I       K       L
 1   -0.1686  0.7278 -1.1570 -1.0334  1.2839 -0.5931 -0.5071  1.1645 -0.8559  1.1269
 2    0.6218  1.0066  0.0090 -0.2000 -0.6663  0.1743 -1.1641  0.7564 -0.0992  0.4598
 3   -0.4188 -1.1827 -0.2821  0.4276 -0.0441 -1.2145  0.2491  0.5080  0.5857  0.5984
 4   -0.2317  0.3923  0.5255 -0.1083  0.2889 -0.0143  0.5237  0.1638 -0.3147  0.0303
 5   -0.0646 -1.0320  0.7089  0.0724  0.6275  0.1305  0.2725  0.2933 -0.5485  0.1348
 6    0.2147  0.8660 -0.6789 -0.3484  0.0786 -0.7625  1.0274 -0.2448 -0.0080 -0.2658
 7   -0.6394  0.8424  1.0167  0.6253 -0.0946 -1.0717 -0.1761  0.1012 -0.2442 -0.0165
 8    0.5079 -0.4116 -0.2180  0.3966 -0.2939 -0.7023 -0.1681 -0.1517 -0.3089 -0.3647
 9   -0.2986 -0.1090  0.1574 -0.3667  0.3311 -0.4597 -0.7467  0.1440  0.5454 -0.1774
10    0.5372  0.0862  0.3100  0.7144  0.4331  0.1686 -0.2409 -0.0016  0.2481 -0.1188
11   -0.0991  0.1255  0.0410 -0.0492  0.8135 -0.0845 -0.5006 -0.6340  0.1013  0.2330
12    0.5042 -0.0568 -0.1100 -0.1613  0.0397 -0.2743 -0.3455  0.0717  0.3219 -0.1801
13   -0.4321  0.0815 -0.3043  0.0462  0.2401  0.3418 -0.2207  0.0839  0.2283 -0.3455
14    0.0010  0.0891  0.1266  0.0059 -0.3889  0.0166  0.0934 -0.0436  0.7862  0.0790
15    0.0727 -0.0559  0.5585 -0.6539 -0.2281  0.0351 -0.1061  0.0502 -0.1406 -0.3327
16   -0.0964 -0.0756  0.0883 -0.2750 -0.1821  0.0175  0.0212  0.0703  0.1202  0.7098
17   -0.4410  0.0592 -0.1818  0.3200 -0.3514  0.1865 -0.2583  0.1556 -0.1825 -0.0081
18   -0.3188 -0.0169  0.0124 -0.1292  0.2029  0.0068  0.2437  0.3403  0.2840 -0.3420
19   -0.2028  0.0074  0.0519 -0.0569 -0.0075  0.0186  0.0323 -0.5334  0.0714  0.0963
20   -0.0000 -0.0000 -0.0000 -0.0000 -0.0000 -0.0000 -0.0000 -0.0000 -0.0000 -0.0000

          M       N       P       Q       R       S       T       V       W       Y
 1    0.8123 -1.0310 -0.5196 -0.7744 -0.7169 -0.5824 -0.1713  0.8941  1.2023  0.8988
 2    0.4332 -0.1509  0.4996 -0.2935 -0.3000  0.3803  0.5825  0.8255 -1.5225 -1.3526
 3    0.8587 -0.2486 -0.2352  0.6543  0.7087 -0.4283 -0.0331  0.4037 -0.8517 -0.0552
 4    0.0427  0.8463 -1.7144 -0.1615 -0.2976  0.1985  0.2987  0.0782 -0.7905  0.2440
 5   -0.1667  0.1850  0.9557 -0.7126 -0.8244 -0.0332  0.0649  0.1887 -0.6195  0.3672
 6   -0.3847 -0.2156  0.6599 -0.0590  0.1623  0.2094  0.0836 -0.1230 -0.8378  0.6265
 7   -0.1672  0.0522  0.3250  0.2519 -0.3188 -0.3950 -0.2444 -0.0247  0.3462 -0.1681
 8   -0.0096 -0.1823 -0.2178  0.2817 -0.6593  0.7906  0.9423  0.1807  0.4131  0.1752
 9   -0.6372  0.3204  0.0267 -0.6456  0.7424  0.2267  0.5552  0.0720  0.0798  0.2398
10   -0.5097 -1.0136 -0.4303 -0.0736  0.1201  0.0040 -0.3627  0.1842 -0.3505  0.2959
11    0.5883 -0.0626  0.1009  0.2591 -0.1593  0.3671  0.0639 -0.7916 -0.2872 -0.0255
12   -0.0261  0.6111  0.0168  0.2133 -0.3318  0.0808 -0.7671  0.2045 -0.0382  0.2275
13   -0.2531  0.0537  0.0824  0.6157 -0.3794 -0.4540  0.3877  0.2411 -0.1975  0.1842
14    0.2939 -0.1407 -0.0430 -0.4363 -0.4823 -0.2225  0.1768 -0.2120  0.0305  0.2703
15    0.2770 -0.3389  0.0127  0.3383  0.1589 -0.0128  0.0253  0.0472 -0.0700  0.3632
16   -0.5444 -0.1155 -0.0322  0.3493 -0.1918  0.2632 -0.0365 -0.1418 -0.0000  0.0513
17    0.1429  0.0254  0.0562 -0.0845  0.0809  0.4002 -0.2237 -0.0640 -0.1384  0.5069
18    0.0416 -0.2105 -0.0093  0.0016 -0.1643  0.4911 -0.2006  0.0329  0.0902 -0.3558
19    0.0500 -0.0384  0.0062 -0.0632 -0.0252  0.1278 -0.0780  0.5417  0.0121 -0.0104
20   -0.0000 -0.0000 -0.0000 -0.0000 -0.0000 -0.0000 -0.0000 -0.0000 -0.0000 -0.0000


BLOSUM80:
          A       C       D       E       F       G       H       I       K       L
 1   -0.1750  0.7300 -1.1921 -1.0496  1.2912 -0.6239 -0.5031  1.1680 -0.8674  1.1302
 2    0.6160  1.0657 -0.0055 -0.1780 -0.6729  0.1645 -1.1690  0.7786 -0.1087  0.4710
 3   -0.4021 -1.2234 -0.2954  0.4411 -0.0621 -1.2379  0.2635  0.5291  0.5960  0.6141
 4   -0.2431  0.3214  0.5644 -0.1107  0.3844 -0.1327  0.6200  0.2119 -0.3616  0.0312
 5    0.0032  0.7814 -0.4792 -0.0515 -0.6287  0.0984 -0.4329 -0.2009  0.5180 -0.0820
 6   -0.2018 -1.0990  0.8469  0.3697  0.0724  0.8294 -0.8967  0.3059 -0.1716  0.3036
 7   -0.7042  0.9107  1.0268  0.6302 -0.1095 -0.9608 -0.1651  0.1079 -0.1983  0.0152
 8    0.4626 -0.3299 -0.1184  0.4637 -0.3275 -0.8154 -0.2082 -0.1345 -0.3469 -0.3993
 9   -0.3223 -0.1405  0.2000 -0.3651  0.3460 -0.5053 -0.7771  0.1447  0.5895 -0.1437
10    0.5433  0.1091  0.2623  0.7363  0.4776  0.1528 -0.2711  0.0228  0.2878 -0.1372
11   -0.0614  0.1467  0.0428 -0.0209  0.7708 -0.0899 -0.5426 -0.6613  0.1284  0.2558
12    0.5619 -0.0606 -0.1104 -0.1258  0.0075 -0.3189 -0.2976  0.0725  0.2695 -0.1297
13   -0.4137  0.0855 -0.3945  0.1003  0.1931  0.3036 -0.2592  0.1146  0.3758 -0.3488
14    0.1034  0.0617  0.1861 -0.0279 -0.4140 -0.0186  0.1647 -0.0525  0.7657  0.0495
15   -0.1028  0.0413 -0.5258  0.6185  0.1384 -0.0325  0.1527 -0.0212  0.1409  0.4715
16    0.1968  0.0523 -0.1365  0.3047  0.2948 -0.0576  0.0532 -0.1489 -0.1276 -0.6238
17   -0.4431  0.0682 -0.1697  0.3450 -0.3041  0.1695 -0.2027  0.2071 -0.1417 -0.2077
18   -0.2655 -0.0172  0.0528 -0.1800  0.2893 -0.0148  0.2761  0.2812  0.2931 -0.3635
19   -0.2178  0.0142  0.0384 -0.0328 -0.0070  0.0186  0.0225 -0.5659  0.0674  0.1210
20    0.0000  0.0000  0.0000  0.0000  0.0000  0.0000  0.0000  0.0000  0.0000  0.0000

          M       N       P       Q       R       S       T       V       W       Y
 1    0.8537 -1.0334 -0.5323 -0.7814 -0.7186 -0.5887 -0.1700  0.8893  1.2518  0.9213
 2    0.4270 -0.1624  0.5124 -0.3192 -0.3082  0.3700  0.5807  0.8471 -1.5234 -1.3857
 3    0.8716 -0.2835 -0.2003  0.6993  0.6927 -0.4272 -0.0392  0.4064 -0.8210 -0.1218
 4   -0.0316  0.8237 -1.5566 -0.2094 -0.3918  0.2253  0.3657  0.0901 -0.9430  0.3424
 5    0.2883  0.0197 -1.3313  0.6259  0.7676  0.0143 -0.0203 -0.1261  0.7338 -0.4975
 6    0.3599  0.2792 -0.4912 -0.1424 -0.3990 -0.1928 -0.0840  0.1975  0.6092 -0.4952
 7   -0.1199  0.0798  0.3104  0.2326 -0.2395 -0.5373 -0.3838 -0.0527  0.3663 -0.2090
 8   -0.0427 -0.1875 -0.1552  0.3126 -0.6754  0.7596  0.9268  0.1842  0.4914  0.1399
 9   -0.5905  0.3483  0.0681 -0.6878  0.7209  0.2298  0.5303  0.0448  0.1047  0.2049
10   -0.5625 -1.0146 -0.4503 -0.0427  0.1334 -0.0319 -0.3414  0.1842 -0.3380  0.2802
11    0.6414 -0.0582  0.0854  0.2867 -0.2041  0.3296  0.0674 -0.8337 -0.2899  0.0070
12   -0.0058  0.6353  0.0013  0.1235 -0.2856  0.1515 -0.8438  0.1877 -0.0176  0.1851
13   -0.2224  0.1822  0.0870  0.5332 -0.4736 -0.4465  0.3132  0.2291 -0.1640  0.2050
14    0.3404 -0.1716 -0.0582 -0.4992 -0.4565 -0.2188  0.1420 -0.1832  0.0530  0.2342
15   -0.3055  0.2843 -0.0261 -0.3579 -0.1666  0.1199 -0.0334 -0.1442  0.0972 -0.3485
16    0.4653  0.1826  0.0186 -0.3817  0.1943 -0.3537  0.0883  0.1590  0.0180 -0.1979
17    0.2837 -0.0230  0.0446 -0.1862  0.1121  0.4241 -0.2391 -0.0591 -0.1321  0.4542
18    0.0547 -0.2211 -0.0058  0.0180 -0.1786  0.4509 -0.1845  0.0492  0.1173 -0.4516
19    0.0385 -0.0383  0.0019 -0.0605 -0.0284  0.1391 -0.0821  0.5634 -0.0048  0.0124
20    0.0000  0.0000  0.0000  0.0000  0.0000  0.0000  0.0000  0.0000  0.0000  0.0000


BLOSUM85:
          A       C       D       E       F       G       H       I       K       L
 1   -0.1739  0.7699 -1.2353 -1.0814  1.2952 -0.6700 -0.4976  1.1958 -0.8822  1.1491
 2    0.6119  0.9941  0.0091 -0.1179 -0.6975  0.1187 -1.2130  0.8069 -0.0390  0.4770
 3   -0.4297 -1.2781 -0.3105  0.4578 -0.0244 -1.2415  0.3074  0.5109  0.6485  0.5958
 4   -0.2611  0.4862  0.4716 -0.1480  0.3329 -0.1916  0.5363  0.1461 -0.2459 -0.0186
 5   -0.2032 -0.9162  0.9731  0.2889  0.6123  0.0621  0.1649  0.3607 -0.6008  0.2346
 6    0.1656  0.7569 -0.5660 -0.3357  0.1542 -0.9466  0.8891 -0.1952  0.0292 -0.2794
 7   -0.6802  1.0173  0.9305  0.6668 -0.1717 -0.9786 -0.2795  0.0588 -0.1074 -0.0414
 8   -0.4751  0.4140  0.1477 -0.4770  0.3279  0.7850  0.1729  0.1599  0.4259  0.3594
 9    0.2128  0.2480 -0.2551  0.1864 -0.5150  0.4294  0.9646 -0.0655 -0.6343  0.1487
10   -0.6147 -0.1400 -0.1352 -0.7976 -0.5026 -0.2372  0.2107  0.0709 -0.1930  0.1424
11    0.1003 -0.1629 -0.0057  0.1073 -0.6871  0.0292  0.5014  0.6581 -0.1196 -0.2822
12   -0.4924  0.0514  0.1775  0.1229  0.0284  0.2472  0.3480 -0.1311 -0.3764  0.2974
13    0.5315 -0.0759  0.3849 -0.0717 -0.1709 -0.3731  0.1494 -0.1724 -0.3145  0.3484
14   -0.1123 -0.0769 -0.2626  0.0461  0.4405  0.0016 -0.1696  0.0871 -0.7030  0.0946
15    0.0372  0.0584 -0.4824  0.5690  0.1739 -0.0723  0.1920 -0.0608  0.2789  0.4530
16    0.3006  0.0176 -0.0231  0.1051  0.4583 -0.0820  0.1169 -0.1798 -0.1651 -0.6056
17    0.4138 -0.0823  0.3030 -0.5140  0.1619 -0.1565  0.1480 -0.1895  0.1841  0.3627
18   -0.3069 -0.0143  0.0885 -0.2037  0.2689 -0.0217  0.2865  0.1728  0.3485 -0.2967
19   -0.2041  0.0167 -0.0167  0.0259 -0.0246  0.0301 -0.0255 -0.6308  0.0318  0.1492
20    0.0000  0.0000  0.0000  0.0000  0.0000  0.0000  0.0000  0.0000  0.0000  0.0000

          M       N       P       Q       R       S       T       V       W       Y
 1    0.8834 -1.0554 -0.5027 -0.7888 -0.7197 -0.5843 -0.1542  0.9095  1.2204  0.9222
 2    0.4527 -0.1760  0.4362 -0.2984 -0.2643  0.3916  0.6060  0.8826 -1.5658 -1.4149
 3    0.8871 -0.2862 -0.2274  0.7486  0.7087 -0.4636 -0.0728  0.3635 -0.7964 -0.0977
 4   -0.0277  0.8306 -1.7306 -0.1198 -0.2552  0.2595  0.3912  0.0564 -0.9192  0.4070
 5   -0.1778  0.1631  0.8818 -0.6251 -0.9461 -0.1483 -0.0719  0.2117 -0.5512  0.2875
 6   -0.5317 -0.2325  0.9583 -0.1043  0.1596  0.2336  0.1639 -0.1156 -0.7865  0.5832
 7   -0.1033  0.0491  0.1470  0.3167 -0.1147 -0.5280 -0.3550 -0.0460  0.4674 -0.2477
 8   -0.0443  0.1348  0.1574 -0.3481  0.7325 -0.7645 -0.9496 -0.1439 -0.5305 -0.0841
 9    0.5771 -0.1380  0.0157  0.6399 -0.6771 -0.2769 -0.5116 -0.0036 -0.1132 -0.2323
10    0.4497  1.0750  0.4488 -0.1951  0.0419  0.0300  0.3961 -0.1307  0.3751 -0.2945
11   -0.7353 -0.0197 -0.1851 -0.3868  0.3370 -0.2891 -0.0140  0.8805  0.3067 -0.0328
12   -0.0103 -0.6747 -0.0381 -0.1776  0.3862  0.0117  0.7331 -0.2525  0.0283 -0.2791
13    0.2473 -0.0714 -0.1194 -0.5095  0.4298  0.4864 -0.5268 -0.1751  0.1206 -0.1177
14   -0.4339  0.2810  0.0556  0.5224  0.3713  0.2837 -0.2200  0.1361 -0.0388 -0.3028
15   -0.2563  0.3100 -0.0623 -0.4134 -0.2379 -0.0299  0.0052 -0.1827  0.1120 -0.3916
16    0.3864  0.1319  0.0128 -0.2302  0.2022 -0.4265  0.1586  0.1569  0.0277 -0.3627
17   -0.3665 -0.0462 -0.0688  0.3167 -0.1617 -0.3404  0.1922  0.0506  0.1162 -0.3232
18    0.0424 -0.2366 -0.0312  0.0079 -0.2258  0.5253 -0.2330  0.1479  0.1314 -0.4501
19    0.0405  0.0153  0.0141 -0.0593 -0.0143  0.0689 -0.0536  0.5909 -0.0257  0.0711
20    0.0000  0.0000  0.0000  0.0000  0.0000  0.0000  0.0000  0.0000  0.0000  0.0000


BLOSUM90:
          A       C       D       E       F       G       H       I       K       L
 1   -0.2021  0.7641 -1.2488 -1.0943  1.3218 -0.6615 -0.4924  1.2054 -0.8962  1.1478
 2    0.6138  0.9892 -0.0318 -0.1293 -0.7028  0.0874 -1.2149  0.8330 -0.0321  0.5003
 3   -0.4781 -1.2902 -0.2987  0.4385 -0.0233 -1.2518  0.3270  0.5188  0.6632  0.6057
 4   -0.2765  0.5709  0.4405 -0.2045  0.3752 -0.3518  0.6340  0.1195 -0.2409 -0.0341
 5   -0.2874 -1.0923  1.1851  0.4831  0.4187  0.2778 -0.1746  0.4216 -0.6437  0.3082
 6    0.0769  0.3228 -0.2372 -0.1938  0.3368 -0.9229  0.7921 -0.0601 -0.1132 -0.1936
 7   -0.6646  1.1437  0.8550  0.6485 -0.2072 -0.8925 -0.2333  0.0584 -0.0562 -0.0494
 8    0.4827 -0.2743 -0.1703  0.5754 -0.3764 -0.8689 -0.1686 -0.1708 -0.4221 -0.4016
 9    0.0789  0.2212 -0.3179 -0.0821 -0.5798  0.3619  1.0341 -0.0961 -0.6799  0.1874
10    0.6770  0.1822  0.0724  0.7722  0.3365  0.3595  0.1525 -0.0051  0.0411 -0.0821
11    0.0670 -0.1685 -0.0712  0.0405 -0.7748  0.0288  0.5828  0.6725 -0.1507 -0.2754
12   -0.1611  0.0116 -0.4798  0.0095  0.1459  0.1888 -0.3375  0.2431  0.4363 -0.4191
13    0.7287 -0.1100  0.0413 -0.1194  0.0023 -0.4470 -0.2052 -0.0259  0.0191 -0.0338
14   -0.2456 -0.0600 -0.2476  0.0660  0.3656  0.0459 -0.1127  0.0998 -0.7018  0.2793
15    0.0620 -0.0398  0.3876 -0.4458  0.0810  0.0515 -0.1629  0.0314 -0.4112 -0.7135
16    0.4246 -0.0280 -0.0882  0.0740  0.5373 -0.1250  0.1766 -0.3028 -0.0839 -0.1119
17    0.2547 -0.0922  0.4209 -0.6713 -0.0857 -0.1240  0.0898 -0.0354  0.2368  0.4200
18    0.2878  0.0104 -0.0610  0.1458 -0.3583  0.0288 -0.3217 -0.1910 -0.3389  0.3882
19    0.2369 -0.0186 -0.0057  0.0061  0.0342 -0.0365  0.0121  0.6622 -0.0512 -0.1480
20    0.0000  0.0000  0.0000  0.0000  0.0000  0.0000  0.0000  0.0000  0.0000  0.0000

          M       N       P       Q       R       S       T       V       W       Y
 1    0.8895 -1.0623 -0.5166 -0.7940 -0.7179 -0.5957 -0.1764  0.9270  1.2534  0.9494
 2    0.4640 -0.1578  0.4302 -0.3155 -0.2675  0.3880  0.6377  0.9208 -1.5859 -1.4268
 3    0.9369 -0.2559 -0.2689  0.7795  0.7285 -0.4858 -0.0884  0.3410 -0.7802 -0.1178
 4   -0.1047  0.8775 -1.5573 -0.1716 -0.2938  0.2805  0.4403  0.0099 -1.0085  0.4954
 5    0.0276  0.2301  0.4545 -0.4764 -1.0279 -0.1941 -0.0730  0.2643 -0.1573  0.0556
 6   -0.5316 -0.2212  1.4477 -0.3201 -0.1514  0.1226  0.1084 -0.0638 -0.8194  0.6209
 7   -0.0985  0.0331  0.1199  0.3428 -0.0274 -0.6186 -0.4776 -0.0403  0.4590 -0.2947
 8   -0.0215 -0.2427 -0.2289  0.4469 -0.6555  0.7353  0.9103  0.1942  0.5756  0.0811
 9    0.7380  0.1240  0.1503  0.5870 -0.6686 -0.1929 -0.3770 -0.1179 -0.0491 -0.3214
10   -0.3586 -1.0533 -0.4549  0.2501 -0.1406 -0.1464 -0.5621  0.1974 -0.4686  0.2307
11   -0.6655  0.1261 -0.1466 -0.4416  0.3664 -0.2989 -0.0505  0.8793  0.3050 -0.0246
12   -0.2626  0.4872  0.1190  0.6043 -0.5932 -0.3515 -0.0647  0.3042 -0.1157  0.2354
13    0.1515  0.5688 -0.0287 -0.1345 -0.0084  0.3235 -0.9271  0.0991  0.0593  0.0465
14   -0.5314  0.1685  0.0484  0.5026  0.3862  0.3753 -0.1698  0.0710 -0.0509 -0.2888
15    0.3632 -0.1835  0.0661  0.3366  0.3484 -0.1258  0.0332  0.2422 -0.1217  0.2010
16   -0.0172  0.2385 -0.0208 -0.1145  0.0695 -0.5938  0.3014  0.1249  0.0930 -0.5537
17   -0.4197 -0.1866 -0.0545  0.4330 -0.2017 -0.0955  0.0759  0.0319  0.1006 -0.0970
18   -0.0682  0.2177  0.0364  0.0670  0.1995 -0.4849  0.1875 -0.1396 -0.1472  0.5415
19   -0.0488  0.0111 -0.0169  0.0432  0.0254 -0.0997  0.0765 -0.6346  0.0347 -0.0824
20    0.0000  0.0000  0.0000  0.0000  0.0000  0.0000  0.0000  0.0000  0.0000  0.0000


BLOSUM95:
       A       C       D       E       F       G       H       I       K       L
 1   -0.2016  0.7682 -1.2653 -1.1223  1.3495 -0.6720 -0.5163  1.2406 -0.9023  1.1558
 2    0.6359  1.0071 -0.0398 -0.1159 -0.7283  0.1519 -1.2164  0.8245 -0.0709  0.4955
 3   -0.4717 -1.3405 -0.3267  0.4726 -0.0770 -1.2423  0.2469  0.5169  0.7079  0.6433
 4    0.3431 -0.6530 -0.3440  0.1536 -0.3013  0.5555 -0.7038 -0.1450  0.1672  0.0061
 5   -0.4219 -0.7823  1.3009  0.5686  0.4045  0.0132 -0.0197  0.4157 -0.6850  0.3012
 6   -0.0835 -0.5078  0.4068  0.3013 -0.2430  0.9582 -0.7997  0.0895  0.0328  0.2352
 7    0.5617 -1.2682 -0.7079 -0.5855  0.2420  0.8047  0.3559  0.0034 -0.1161  0.0891
 8   -0.4906  0.2713  0.0903 -0.6346  0.3278  0.9930  0.2682  0.0963  0.3290  0.4659
 9    0.1207  0.2553 -0.3251  0.0049 -0.6176  0.2410  0.9910 -0.1452 -0.7628  0.1479
10    0.6724  0.2059  0.0356  0.6914  0.5730  0.3423 -0.0271 -0.1975  0.1311  0.0514
11   -0.1890  0.0950  0.0969 -0.2347  0.6435 -0.2163 -0.6654 -0.6725  0.0948  0.2260
12    0.0570  0.0132  0.4419  0.0894 -0.0890 -0.1478  0.3918 -0.2392 -0.4695  0.4121
13   -0.7897  0.1524 -0.1550  0.1890  0.0639  0.4590  0.1320  0.0131  0.0251 -0.0022
14    0.2096  0.0748  0.2239 -0.0209 -0.3472 -0.0025  0.1387 -0.0978  0.5799 -0.4399
15   -0.2764  0.0452 -0.2875  0.4656  0.2560  0.1420 -0.1201  0.1129 -0.4371 -0.7504
16    0.3193 -0.0800  0.4597 -0.5462  0.0497  0.0038 -0.1689 -0.0778 -0.4634 -0.3285
17    0.4134 -0.0067 -0.2326  0.2783  0.4799 -0.1207  0.1408 -0.3748 -0.0499  0.0476
18    0.1406  0.0415 -0.2405  0.3780 -0.4698  0.0583 -0.3333 -0.1148 -0.3082  0.4123
19    0.2494 -0.0246 -0.0157  0.0316  0.0588 -0.0400  0.0239  0.6845 -0.0354 -0.1526
20    0.0000  0.0000  0.0000  0.0000  0.0000  0.0000  0.0000  0.0000  0.0000  0.0000

          M       N       P       Q       R       S       T       V       W       Y
 1    0.8942 -1.0764 -0.5104 -0.8003 -0.7142 -0.6013 -0.1790  0.9575  1.2505  0.9453
 2    0.4969 -0.0986  0.4088 -0.3411 -0.3102  0.3995  0.6523  0.9099 -1.5912 -1.4698
 3    0.9913 -0.3205 -0.0920  0.8012  0.7475 -0.5445 -0.1435  0.3511 -0.7233 -0.1967
 4    0.0744 -0.8851  1.6072  0.0419  0.1791 -0.1960 -0.4325 -0.0135  1.0232 -0.4771
 5   -0.0552  0.2297  0.5826 -0.4557 -1.1058 -0.2747 -0.1247  0.2242 -0.2693  0.1537
 6    0.4854  0.2209 -1.4547  0.2201  0.0124 -0.1473 -0.0837  0.1338  0.7716 -0.5484
 7    0.1064  0.0653 -0.0858 -0.3504 -0.1993  0.6354  0.5866  0.0687 -0.5064  0.3004
 8    0.2364  0.3039  0.2409 -0.3955  0.5497 -0.7138 -0.8948 -0.3334 -0.6143 -0.0955
 9    0.7285  0.0558  0.0928  0.7316 -0.7026 -0.1121 -0.3194 -0.1251  0.1009 -0.3605
10   -0.1995 -1.0304 -0.3879  0.3734 -0.2541 -0.0212 -0.5480 -0.0766 -0.6153  0.2811
11    0.7859  0.1720  0.2159  0.3607 -0.3296  0.4054  0.2396 -0.9000 -0.1148 -0.0132
12    0.2274 -0.5837 -0.1366 -0.6319  0.6294  0.3458  0.1807 -0.3059  0.1020 -0.2871
13   -0.1852 -0.5093  0.0573  0.2396 -0.0635 -0.3519  0.9268 -0.0817 -0.0740 -0.0455
14    0.6395 -0.2164 -0.0476 -0.5109 -0.3178 -0.3616  0.1969 -0.0336  0.0210  0.3120
15    0.4616  0.1115  0.0663 -0.1848  0.3318  0.1794 -0.1574  0.1298 -0.1370  0.0486
16    0.0868 -0.1316  0.0368  0.4530  0.3627 -0.4314  0.2074  0.1849 -0.1237  0.1874
17   -0.0494  0.3472 -0.0017 -0.2271  0.0127 -0.6179  0.2678  0.0861  0.0832 -0.4762
18   -0.0083  0.2403  0.0508 -0.0964  0.1720 -0.2855  0.1118 -0.2372 -0.1407  0.6289
19   -0.0543  0.0157 -0.0255  0.0302  0.0130 -0.1223  0.0966 -0.6621  0.0542 -0.1250
20    0.0000  0.0000  0.0000  0.0000  0.0000  0.0000  0.0000  0.0000  0.0000  0.0000

BLOSUM100:
       A       C       D       E       F       G       H       I       K       L
 1   -0.2178  0.7889 -1.2688 -1.1404  1.3707 -0.6713 -0.5473  1.2621 -0.9216  1.1726
 2    0.6688  0.9930 -0.0232 -0.1138 -0.7666  0.1578 -1.2124  0.8360 -0.0573  0.4977
 3   -0.4686 -1.3339 -0.3380  0.4484 -0.1158 -1.2349  0.2896  0.5295  0.7535  0.6694
 4   -0.3641  0.6450  0.4331 -0.0896  0.3056 -0.6443  0.7553  0.2185 -0.1954 -0.0059
 5   -0.4557 -0.7067  1.3794  0.7423  0.3287 -0.0818 -0.0700  0.4381 -0.6943  0.2635
 6    0.1424  0.4257 -0.4105 -0.3337  0.2818 -0.9743  0.7453 -0.0863 -0.0324 -0.2390
 7   -0.0344  0.8548  0.2437  0.9006 -0.4543 -1.2470 -0.4752 -0.0480  0.0125 -0.4385
 8    0.6992 -1.0898 -0.5216  0.1185 -0.1822 -0.2027  0.1805 -0.0432 -0.4504 -0.2557
 9   -0.0360 -0.4101  0.3228  0.0327  0.6636 -0.2061 -1.0415  0.1057  0.7799 -0.1480
10    0.7730  0.1321 -0.0561  0.6490  0.2578  0.4701  0.2891  0.0633  0.0976  0.0376
11   -0.1088 -0.1509 -0.1395 -0.0102 -0.7825  0.1482  0.6186  0.7195 -0.0818 -0.2172
12    0.1385 -0.1176 -0.3490 -0.2885 -0.0052  0.0993 -0.4225  0.2601  0.4897 -0.2382
13   -0.7961  0.1683 -0.2264  0.1878  0.0572  0.5346  0.0710  0.0661  0.1607 -0.1517
14    0.1699  0.0616  0.1294  0.0672 -0.1180  0.0233  0.0673 -0.0272  0.3286 -0.9159
15    0.5807 -0.0498  0.5113 -0.4940 -0.1731 -0.1016 -0.0419 -0.2547 -0.1538  0.1738
16   -0.0906 -0.0456 -0.0349  0.0234  0.2955  0.1238 -0.3036  0.0963 -0.8188 -0.5338
17    0.2763  0.0143 -0.4482  0.5344  0.4914 -0.0540  0.0636 -0.3953 -0.0690  0.0462
18   -0.0244 -0.0480  0.2719 -0.4487  0.5703 -0.0900  0.3356  0.0654  0.2181 -0.3573
19    0.2786 -0.0303 -0.0596  0.0890  0.0911 -0.0392  0.0031  0.7120 -0.0443 -0.1745
20    0.0000  0.0000  0.0000  0.0000  0.0000  0.0000  0.0000  0.0000  0.0000  0.0000

          M       N       P       Q       R       S       T       V       W       Y
 1    0.9232 -1.0798 -0.5130 -0.8079 -0.7383 -0.5972 -0.1661  0.9925  1.2249  0.9344
 2    0.4925 -0.0821  0.4129 -0.3783 -0.3316  0.4368  0.6951  0.9202 -1.6356 -1.5099
 3    1.0309 -0.3552 -0.0784  0.8135  0.7914 -0.5908 -0.1994  0.3519 -0.7134 -0.2497
 4   -0.1208  0.8978 -1.6099 -0.0648 -0.1989  0.1649  0.4102  0.0293 -1.0520  0.4859
 5   -0.0941  0.1004  0.6359 -0.3766 -1.1079 -0.3439 -0.1771  0.2605 -0.1610  0.1204
 6   -0.5159 -0.2698  1.4979 -0.2103 -0.0125  0.1851  0.1549 -0.1600 -0.8044  0.6159
 7   -0.3620 -0.3046 -0.1311  0.5916 -0.1294 -0.0101  0.1181  0.2485  0.7996 -0.1348
 8   -0.0472 -0.1553 -0.2878  0.1631 -0.6192  0.9250  1.0355  0.3534  0.2027  0.1770
 9   -0.6666 -0.1680 -0.1828 -0.7158  0.6287  0.2494  0.3906  0.1185 -0.1341  0.4173
10   -0.4613 -1.0377 -0.4624  0.2323 -0.1341 -0.1000 -0.6941  0.2388 -0.5510  0.2559
11   -0.7016  0.1668 -0.0183 -0.6130  0.5061 -0.3895 -0.0287  0.8283  0.3024 -0.0477
12   -0.3316  0.6900  0.1201  0.6577 -0.6273 -0.3456 -0.3024  0.3303 -0.1165  0.3587
13   -0.1339 -0.4827  0.0482  0.3273 -0.1865 -0.4055  0.8832 -0.0468 -0.1476  0.0730
14    0.8264 -0.1150 -0.0159 -0.4367 -0.1772 -0.2283 -0.0077  0.1407 -0.0501  0.2777
15   -0.0552 -0.1522 -0.0444  0.2130  0.1611 -0.7320  0.4404  0.0038  0.0092  0.1595
16    0.0917  0.0960  0.0818  0.4017  0.5841  0.0082 -0.0984  0.2399 -0.2183  0.1016
17   -0.0417  0.4366  0.0283 -0.3075  0.0066 -0.5418  0.1998  0.1172  0.0124 -0.3696
18   -0.1338 -0.1735 -0.0315  0.1954 -0.1121  0.0877 -0.0299  0.2765  0.1618 -0.7333
19   -0.0447  0.0427 -0.0243  0.0081  0.0160 -0.1455  0.1027 -0.7048  0.0687 -0.1447
20    0.0000  0.0000  0.0000  0.0000  0.0000  0.0000  0.0000  0.0000  0.0000  0.0000
