# Supplementary material for: Amino acid "little Big Bang": Representing amino acid substitution matrices as dot products of Euclidian vectors
Source: BMC Bioinformatics. 2010 Jan 4;11:4. doi: 10.1186/1471-2105-11-4 (PMC3098074; doi:10.1186/1471-2105-11-4)
Supplement: Additional file 3 — PAM series amino acid vectors [file 1471-2105-11-4-S3.TXT]

PAM AMINO ACID VECTORS

PAM10:
       A       C       D       E       F       G       H       I       K       L
 1   -1.3994  1.2597 -2.7984 -2.6478  3.4700 -1.6642  0.3962  0.5021 -1.2773  1.5487
 2    0.7460  0.0856 -1.8238 -0.5059  0.8307 -0.4689 -2.1714  2.6259 -0.2672  1.7584
 3   -1.1172 -4.5529 -0.2210  0.3329  0.2314 -0.8484  0.0581 -0.2788  1.7019  1.9331
 4    0.0291 -2.0177  1.8445  1.6955  1.3882 -0.1412 -0.1883  1.0047 -0.6668  0.7154
 5   -1.1379  0.8060 -0.2489  0.4947 -1.4983 -2.9078  2.2149  1.4469  0.7557 -0.0830
 6   -0.3138  0.0915 -0.0729 -0.3378 -0.9506 -0.7223 -1.8898  0.7786  2.4927 -1.3844
 7    0.8494 -1.6157 -1.2427 -1.2460  0.7770 -1.2005  1.1308  0.0226 -0.6302  0.2996
 8    0.8612  0.1788 -0.1180  1.4297 -0.8330 -1.8467 -1.1262 -0.3843 -0.5838  0.4664
 9   -0.3828 -0.0354  1.4167 -0.8362 -0.8904 -0.7430 -0.4180  1.5520 -0.9015  0.4276
10   -0.7571  0.1257  0.6926  0.7210  1.6142 -0.4481 -0.2764  1.5646 -0.2708 -1.3324
11   -0.8905  0.4319  0.1919 -0.3892 -0.1371  0.1762 -0.1060 -0.3855  1.5600  0.9819
12    0.4037  0.2815 -1.1117  0.7226 -0.7213  0.2180 -0.6192  0.7937  0.0950  1.0119
13    1.9248 -0.7292  0.3392 -0.1272  0.1866 -0.1247 -0.3843  0.0913  0.4705 -0.4089
14    0.4176  0.5146 -0.1986 -0.4012  0.1804  0.6160 -0.3554  0.6493 -0.1803  0.6926
15   -0.9477 -0.4983 -0.7326  0.7949  0.1348  0.6200 -0.5982  0.1137 -0.1073 -0.2270
16    0.0416  0.1193 -0.1764 -0.1395 -0.0286 -0.1120 -0.4353 -0.2462 -0.3870 -0.4568
17    0.1014  0.0586 -0.2884  0.6291 -0.1867  0.0982  0.4904 -0.0190 -0.3227 -0.0047
18   -0.0000 -0.0000  0.0000 -0.0000 -0.0000  0.0000 -0.0000 -0.0000 -0.0000  0.0000
19   -0.0000 -0.0000 -0.0000 -0.0000 -0.0000 -0.0000 -0.0000 -0.0000 -0.0000 -0.0000
20   -0.0000  0.0000  0.0000  0.0000  0.0000 -0.0000 -0.0000 -0.0000 -0.0000  0.0000

          M       N       P       Q       R       S       T       V       W       Y
 1    0.0761 -0.8698 -1.0874 -2.0387  0.8701 -0.4009 -0.7885 -0.2176  4.1946  2.8726
 2    3.3530 -2.0907  0.1676 -0.5259 -0.6417 -0.7987  0.8668  2.4723 -2.8893 -0.7229
 3    2.1598  0.3043 -0.3883  1.8656  1.3339 -0.7805 -0.8469 -1.0357  1.6676 -1.5190
 4   -0.5439  1.4222 -2.1565 -0.8572 -3.0540 -0.8345  0.2210  0.3381 -0.4736  2.2748
 5   -0.6919  0.0320 -0.5701  1.3657  1.0513 -1.6197 -0.2458  0.7694 -1.2721  1.3389
 6    0.6944  0.8771 -1.6010 -1.4393  0.9237  1.2150  1.7164 -1.0557  0.1222  0.8559
 7   -0.9539  1.5539  1.3951 -0.3398  0.0715  1.4502  1.6109 -0.4878 -1.4331 -0.0112
 8   -0.0221 -1.1152  1.1663  0.6490 -0.9101  0.4580  0.8278 -0.8343  1.1379  0.5989
 9   -0.7355  0.6849  0.1551 -0.6306  0.0453  0.0443  0.4704  1.1247  1.3710 -1.7186
10    0.1921 -0.1484  1.1779 -0.1082  0.3640  0.0067 -0.7994 -1.4556 -0.4113 -0.4510
11   -0.2169  0.4237  1.7655 -0.9897 -0.9859 -1.3262  0.2244 -0.3433 -0.1010  0.1156
12   -0.5369  1.1378  0.0469 -0.3021  0.0905  0.6835 -1.7942 -0.2782 -0.1401  0.0185
13   -0.7814 -0.4280  0.3481 -0.6694  1.0572 -1.2024 -0.4490  0.3540  0.1524  0.3805
14   -0.6887  0.0994 -0.6632  1.0232  0.1038 -0.9277  0.8717 -1.3339 -0.0952 -0.3247
15   -0.9556 -0.1723  0.3207  0.1669  0.5115 -0.1248  0.6415  0.7326  0.1185  0.2087
16    0.4539  0.8745  0.2026  0.3616  0.0075 -0.5187 -0.0270  0.1841  0.1088  0.1735
17    0.3481  0.1399 -0.1078 -0.6816  0.2038 -0.3733  0.3433 -0.2432  0.1215 -0.3071
18    0.0000 -0.0000  0.0000 -0.0000  0.0000  0.0000 -0.0000 -0.0000 -0.0000  0.0000
19   -0.0000 -0.0000 -0.0000 -0.0000 -0.0000 -0.0000 -0.0000 -0.0000 -0.0000 -0.0000
20   -0.0000  0.0000 -0.0000 -0.0000  0.0000  0.0000  0.0000  0.0000 -0.0000 -0.0000


PAM20:
       A       C       D       E       F       G       H       I       K       L
 1   -1.2441  1.1568 -2.6528 -2.4766  3.2814 -1.6021  0.1236  0.7241 -1.1583  1.5359
 2    0.8139 -0.0249 -1.3741 -0.2820  0.6875 -0.3015 -1.9259  2.5860 -0.3413  1.6244
 3   -0.9768 -4.0747 -0.3609  0.2431 -0.0205 -0.9405  0.0269 -0.1726  1.5808  1.8308
 4   -0.1322 -2.0700  1.7295  1.6336  1.3241  0.0027  0.1813  0.6987 -0.4894  0.6000
 5   -1.0100  1.0538 -0.1839  0.5459 -1.1707 -2.4845  2.1221  1.0955  0.4076 -0.0651
 6    0.5353 -0.2398 -0.1033  0.2847  1.0711  0.8516  1.6382 -1.0285 -2.3434  1.2229
 7    0.9042 -1.5086 -1.2280 -1.0786  0.5384 -1.3717  1.1011 -0.2017 -0.4335  0.0847
 8   -0.3181 -0.0169 -0.7487  0.0679  1.5910  1.1951  0.4614 -0.9111  0.9834 -1.1510
 9   -0.8995 -0.2961  0.3535 -1.5437  0.3753  1.2415  0.8994  0.8823  0.1253 -0.1305
10   -0.1990  0.3572 -0.6987 -0.7310 -1.1984  0.6292  0.5744 -1.6710  0.9285  1.2006
11    0.6278 -0.1530 -0.1623 -0.0797 -0.2604  0.2262  0.4723 -0.2614 -1.2764 -0.4283
12   -0.8911  0.7533 -0.6660  0.4103 -0.1636  0.0968 -0.0550  0.5363 -0.2301  0.9145
13   -1.1691  0.4086  0.9788 -0.5434  0.4441 -0.4034  0.4775 -0.1293 -0.4084 -0.4148
14    0.1137 -0.0659  0.5977  0.0395 -0.1394 -0.7785  0.3679 -0.5900 -0.0061 -0.3366
15   -1.1536 -0.4370 -0.5349  0.8240 -0.0673  0.2587  0.0168 -0.0440 -0.1060 -0.3606
16    0.1431  0.0285 -0.0194  0.3959 -0.0299  0.0906  0.6907  0.1173  0.1470  0.3046
17   -0.0564 -0.0768  0.3326 -0.3164  0.1819 -0.0969 -0.0161  0.0569  0.4637  0.1952
18    0.0000 -0.0000 -0.0000 -0.0000 -0.0000 -0.0000  0.0000  0.0000  0.0000 -0.0000
19   -0.0000 -0.0000 -0.0000 -0.0000  0.0000 -0.0000 -0.0000 -0.0000 -0.0000  0.0000
20   -0.0000 -0.0000  0.0000 -0.0000 -0.0000  0.0000 -0.0000  0.0000 -0.0000  0.0000

          M       N       P       Q       R       S       T       V       W       Y
 1    0.3744 -1.0338 -1.0894 -1.8393  0.6264 -0.4379 -0.7107  0.0291  3.6943  2.6990
 2    2.8368 -1.5895  0.0414 -0.5519 -1.0286 -0.6981  0.8549  2.4887 -3.0828 -0.7330
 3    2.1322  0.0416 -0.2890  1.8190  1.4545 -0.7627 -0.7461 -0.7454  1.4804 -1.5200
 4   -0.5597  1.5013 -2.0726 -0.5994 -2.5983 -0.8600 -0.0332  0.0654 -0.3985  2.0767
 5   -0.5848 -0.1266 -0.4517  1.4852  0.9677 -1.6113 -0.5784  0.7148 -1.3169  1.1913
 6   -0.5363 -0.9323  1.7742  1.2747 -0.9475 -0.9425 -1.4300  0.6243 -0.0784 -0.6950
 7   -0.7170  1.1859  1.0598 -0.1303  0.0708  1.4306  1.6162 -0.4809 -1.2261  0.3848
 8    0.9137 -0.3669 -0.2609  0.3578  0.4990 -0.1850 -0.6405 -0.8750 -1.5624  0.9672
 9   -0.5513  1.3479 -0.3532 -0.7444  0.7076 -0.5675 -0.3683  1.0301 -0.3762 -1.1323
10    0.3874  0.3207 -0.4859 -0.0069 -1.0814 -0.2838  0.6146  0.7616  0.0280  0.5538
11    0.4425 -0.2642 -2.0983  0.8330  0.6105  1.1749  0.0061  0.6985  0.0725 -0.1804
12    0.2093  0.9676 -0.1310  0.2732 -0.5409  1.1979 -0.9356 -0.9380 -0.4052 -0.4027
13    0.9239 -0.2775  0.0563  0.4350 -0.7146  0.0626  1.1340 -0.4386  0.0799 -0.5017
14    1.0035  0.2985  0.4138 -1.0214 -0.0220  0.5432 -1.0598  0.6218 -0.0659  0.0859
15   -0.2635 -0.3162  0.3525 -0.2013  0.0484  0.5080  0.3388  0.8297  0.1532  0.1543
16   -0.0203 -0.4889 -0.2423 -0.6962  0.0985  0.0257  0.2160 -0.3758 -0.0398 -0.3453
17   -0.4131 -0.5114 -0.0631  0.1765 -0.1809  0.5066 -0.2423  0.1644 -0.1144  0.0099
18   -0.0000 -0.0000 -0.0000 -0.0000 -0.0000 -0.0000 -0.0000 -0.0000  0.0000 -0.0000
19   -0.0000 -0.0000 -0.0000 -0.0000  0.0000 -0.0000 -0.0000 -0.0000 -0.0000 -0.0000
20    0.0000 -0.0000  0.0000 -0.0000  0.0000  0.0000 -0.0000 -0.0000 -0.0000  0.0000


PAM30:
       A       C       D       E       F       G       H       I       K       L
 1   -1.0787  1.1735 -2.5146 -2.3900  3.2872 -1.4054  0.0492  0.6839 -1.2144  1.4458
 2    0.7859  0.1258 -1.1696 -0.1790  0.5506 -0.0081 -1.7955  2.4460 -0.5436  1.5176
 3   -1.0422 -3.9255 -0.2815  0.1384  0.1447 -1.0468  0.1800  0.0498  1.4880  1.9027
 4    0.1790  1.7443 -1.6659 -1.4710 -1.3336  0.1941 -0.4937 -0.6765  0.6858 -0.4984
 5   -1.0089  1.1721 -0.5117  0.1948 -0.9689 -2.3570  2.2311  0.8968  0.3604 -0.1454
 6   -0.5599  0.0828  0.1630 -0.5098 -0.7575 -0.8754 -1.2989  1.0139  2.1373 -1.1031
 7   -0.8291  1.4524  1.2378  0.9664 -0.7886  0.9637 -0.7795  0.3171  0.5237  0.0239
 8    0.4592 -0.2226  0.5757 -0.3559 -1.4234 -0.9972 -0.0940  0.9866 -1.0908  0.9071
 9   -0.6909  0.0104  0.0153 -1.6315  0.1785  1.3844  1.4064 -0.0205 -0.0815  0.1015
10   -0.7901 -0.2751  0.6101 -0.0076  0.9491  0.1936 -0.3550  1.5450  0.3319 -0.3679
11   -0.6642  0.3374 -0.0874 -0.5514 -0.7515  0.2517 -0.0987 -0.8107  1.1203  1.2084
12   -0.3380  0.7556 -0.0835  0.2042 -0.1835 -0.5415 -0.1803  0.4289 -0.2610  0.7904
13    0.5537 -0.5191 -0.9378  0.6784 -0.5227  0.2056 -0.0547 -0.1480  0.5533  0.2023
14   -1.4024 -0.0789 -0.8165  0.7855 -0.0796  0.5002 -0.2011  0.1246 -0.3807 -0.1015
15    0.5363  0.2194 -0.6121 -0.0961  0.0140  0.5848 -0.4186  0.3662  0.1141  0.7222
16    0.1635  0.0639 -0.2594  0.3577 -0.1173  0.0620  0.2460  0.0265 -0.2643 -0.1230
17    0.0616 -0.0089 -0.1013 -0.2260 -0.0208 -0.0417 -0.4024 -0.0192 -0.1606 -0.3499
18    0.0000 -0.0000 -0.0000 -0.0000 -0.0000  0.0000  0.0000  0.0000 -0.0000 -0.0000
19   -0.0000 -0.0000 -0.0000 -0.0000 -0.0000 -0.0000 -0.0000 -0.0000 -0.0000 -0.0000
20   -0.0000 -0.0000  0.0000 -0.0000 -0.0000  0.0000 -0.0000 -0.0000 -0.0000  0.0000

          M       N       P       Q       R       S       T       V       W       Y
 1    0.4095 -1.1359 -1.0136 -1.8360  0.4638 -0.4367 -0.6747  0.0925  3.5180  2.5768
 2    2.5923 -1.5281  0.0100 -0.6599 -1.1083 -0.6067  0.7979  2.4851 -2.9783 -0.7342
 3    2.0640  0.0013 -0.3428  1.5789  1.3111 -0.8851 -0.5527 -0.5727  1.1736 -1.3830
 4    0.7151 -1.4014  1.7937  0.1994  2.4224  0.9600  0.2085 -0.1019  0.6855 -2.1453
 5   -0.3755 -0.2380  0.1347  1.2773  0.9316 -1.3651 -0.2967  0.4652 -1.4573  1.0605
 6    0.4892  1.0861 -1.6926 -1.2532  0.7483  0.7219  1.5525 -0.5464 -0.1660  0.7677
 7    0.5565 -0.9138 -1.3919  0.1016  0.1337 -1.3811 -1.4998  0.5559  1.1033 -0.3520
 8   -1.1782  0.5058 -0.2629 -0.1928 -0.0550  0.1961  0.6794  1.1745  1.2985 -0.9101
 9    0.1410  1.2090 -0.9982 -0.3385  0.3370 -0.0112 -0.3474  0.7873 -0.6454 -0.8057
10   -1.0179  0.2217  1.4978 -0.8409  0.5426 -0.7156 -0.4160 -0.3290 -0.1439 -0.6329
11   -0.0849  0.3740  1.0927 -0.4453 -1.2585 -0.8682  0.5643  0.0873  0.1771  0.4077
12    0.5373  0.9789  0.1262 -0.0105 -0.5180  1.0363 -1.1233 -0.9861 -0.2334 -0.3988
13   -0.4775  0.3395  0.1108 -0.8788  0.5161  0.2732 -1.1965  0.8585 -0.1169  0.5605
14   -0.2537  0.0906 -0.0134  0.3929 -0.0731  0.4841  0.5450  0.3404  0.1268  0.0108
15   -0.8125  0.1561 -0.5125  0.6653  0.3359 -0.4931  0.1918 -0.7566 -0.2550  0.0504
16    0.3290  0.2874  0.0209 -0.3763  0.0633 -0.4448  0.2392 -0.2556  0.1437 -0.1624
17    0.1649  0.4896  0.1843  0.3922 -0.0155 -0.2625 -0.1688  0.2161  0.1027  0.1662
18    0.0000 -0.0000  0.0000  0.0000 -0.0000  0.0000 -0.0000 -0.0000  0.0000  0.0000
19   -0.0000 -0.0000 -0.0000 -0.0000 -0.0000 -0.0000 -0.0000 -0.0000 -0.0000 -0.0000
20    0.0000 -0.0000  0.0000 -0.0000  0.0000 -0.0000 -0.0000 -0.0000 -0.0000  0.0000


PAM40:
       A       C       D       E       F       G       H       I       K       L
 1   -1.0950  1.0018 -2.3050 -2.2853  3.1061 -1.3630 -0.0083  0.6774 -0.9816  1.4835
 2    0.9127  0.5353 -0.9040 -0.2380  0.6409  0.1257 -1.8334  2.3536 -0.7007  1.2240
 3   -0.7297 -3.6021 -0.4698  0.1014  0.1141 -0.9947  0.0283  0.2654  1.3433  1.8497
 4   -0.2846 -1.5480  1.7366  1.6589  1.2503 -0.0909  0.7599  0.4339 -0.6409  0.5905
 5    0.8390 -1.2125  0.5210 -0.2079  0.6761  2.0395 -2.1779 -0.5876 -0.0115  0.0134
 6   -0.8776  0.3609  0.3519 -0.3135 -0.9748 -1.0150 -0.7578  1.1430  2.0639 -1.1365
 7   -0.7748  1.4972  0.9812  1.1416 -0.4955  1.0530 -0.9950  0.1360  0.2533 -0.0995
 8   -0.0470  0.1220 -0.7297  0.0472  1.5581  1.0830  0.1556 -0.8577  0.8261 -0.9916
 9   -0.8863 -0.0361  0.2709 -1.0764  0.3715  1.1793  1.1861  0.6748 -0.0580  0.0323
10   -0.1145 -0.4066  0.7250  0.5449  1.0700 -0.6456 -0.5310  1.4457 -0.3080 -1.0797
11   -0.8368  0.5112  0.0673 -0.0787 -0.1582 -0.0371 -0.3928 -0.0811  1.1137  0.9217
12   -0.1020  0.7117 -0.0583  0.1293 -0.0364 -0.5361 -0.0353  0.5185 -0.6507  0.5848
13   -0.7203  0.3104  0.9224 -0.3096  0.3446 -0.4074  0.5569 -0.6523 -0.4536 -0.4784
14   -1.3935 -0.2807 -0.5013  0.5247  0.0783  0.2818 -0.3023  0.0235 -0.1167 -0.0904
15    0.1382 -0.2686  0.2413  0.1269 -0.2630 -0.4762  0.0052 -0.3923  0.0937 -0.2962
16    0.0022 -0.0590  0.5475 -0.6722  0.1925 -0.0869 -0.2214  0.0037  0.3564  0.1486
17   -0.0025 -0.0066  0.0767  0.2699  0.0475 -0.0333  0.2576 -0.0646  0.1865  0.3047
18   -0.0000  0.0000  0.0000 -0.0000 -0.0000  0.0000 -0.0000  0.0000 -0.0000  0.0000
19   -0.0000 -0.0000 -0.0000 -0.0000 -0.0000 -0.0000 -0.0000 -0.0000 -0.0000 -0.0000
20    0.0000 -0.0000 -0.0000 -0.0000 -0.0000  0.0000  0.0000  0.0000  0.0000 -0.0000

          M       N       P       Q       R       S       T       V       W       Y
 1    0.3770 -1.1214 -1.0024 -1.6585  0.3897 -0.5185 -0.7241  0.1103  3.3179  2.5996
 2    2.1377 -1.2214 -0.0471 -0.8130 -1.4671 -0.5585  0.8110  2.4630 -3.0319 -0.3889
 3    2.4689 -0.2360 -0.2742  1.4780  1.1711 -0.9676 -0.4010 -0.3184  0.7802 -1.6071
 4   -0.5816  1.1901 -1.7458  0.1099 -2.2879 -1.1998 -0.5718 -0.1125 -0.5297  1.8634
 5    0.3733  0.4735 -0.4915 -1.4931 -0.9009  1.2856  0.7565 -0.6214  1.4681 -0.7417
 6    0.5560  1.0426 -2.0467 -0.9405  0.7715  0.2501  1.1300 -0.2032 -0.2545  0.8502
 7    0.6309 -1.1699 -0.8697  0.3934  0.2095 -1.1271 -1.6370  0.3334  1.0217 -0.4828
 8    1.0157 -0.2232 -0.1047  0.2782  0.4259  0.0151 -0.6412 -1.1687 -1.4389  0.6757
 9   -0.2115  1.1045 -0.1776 -0.9093  0.3906 -0.2955 -0.6926  0.6286 -0.3141 -1.1811
10   -0.4468 -0.3595  1.0357 -0.3713  0.6508 -0.1514 -0.1061 -0.6075  0.0705 -0.4146
11   -0.0661  0.4245  1.4642 -0.5184 -0.9531 -0.6980  0.0928 -0.8142 -0.0854  0.1246
12    0.5247  0.6442 -0.3793  0.3317 -0.3066  1.2153 -0.6892 -1.1227 -0.1911 -0.5524
13    1.0005 -0.4177  0.0600 -0.0163 -0.5001  0.0378  0.9339  0.0306  0.1486 -0.3899
14   -0.2910 -0.0410  0.1780  0.3558 -0.0891  0.8224  0.1515  0.5647 -0.0609  0.1862
15    0.5922  0.2196  0.5082 -0.7051 -0.0424  0.4719 -0.9802  0.6184  0.0225  0.3859
16   -0.3233 -0.3070 -0.0424  0.4253 -0.1031  0.3490 -0.2622  0.1402 -0.1674  0.0798
17   -0.1598 -0.4147 -0.1406 -0.3994  0.1150  0.2265  0.0488 -0.0745 -0.1308 -0.1064
18    0.0000  0.0000  0.0000  0.0000  0.0000  0.0000  0.0000 -0.0000 -0.0000  0.0000
19   -0.0000 -0.0000 -0.0000 -0.0000 -0.0000 -0.0000 -0.0000 -0.0000 -0.0000  0.0000
20    0.0000 -0.0000  0.0000  0.0000 -0.0000  0.0000 -0.0000 -0.0000  0.0000  0.0000


PAM50:
       A       C       D       E       F       G       H       I       K       L
 1   -1.0694  0.8036 -2.2970 -2.0810  3.2019 -1.3585 -0.2790  0.8802 -0.9869  1.6805
 2    0.8322 -0.0323 -0.7333  0.0220  0.3870  0.0904 -1.7267  2.3409 -0.5280  1.4198
 3   -0.8863 -3.6156 -0.0796  0.4116 -0.1016 -1.1489  0.2684  0.1524  1.4314  1.6457
 4   -0.1287 -1.4747  1.5596  1.4849  1.2660 -0.1262  0.7486  0.2286 -0.6945  0.2695
 5   -0.6280  1.2849 -0.6210 -0.0004 -0.5307 -1.8915  2.2342  0.5623  0.0116 -0.0460
 6   -0.5235  0.3232  0.1953 -0.4843 -0.8553 -0.9308 -0.7158  0.9233  1.8128 -0.8757
 7   -0.7074  1.4135  1.1405  1.1285 -0.7419  0.8172 -0.7580  0.4093  0.2356  0.0412
 8   -0.3906  0.5474 -0.4286  0.1284  0.9254  0.8472 -0.3442 -1.1889  1.1903 -0.2117
 9   -0.5685 -0.3027  0.0273 -1.1289  0.6508  1.6099  0.9759  0.3246 -0.2335 -0.3187
10   -0.2798  0.3833 -0.0609 -0.7702 -1.1022  0.2109  0.5898 -1.1171  0.3945  1.2247
11   -0.5335  0.0375  0.5053 -0.2048  0.3806 -0.0792 -0.0984  0.8789  0.9625  0.2336
12    0.7336 -0.5810 -0.3840 -0.1852 -0.0230  0.6590 -0.0441 -0.3106  0.6016 -0.3262
13   -0.8648  0.3325  0.1629 -0.3148  0.3701  0.2797  0.0725  0.2122 -0.2776  0.2025
14    0.4493  0.2054 -0.9653  0.2227 -0.2861  0.4058 -0.4110  0.4582  0.0494  0.8219
15   -1.0536 -0.2376 -0.6744  0.5783 -0.0986  0.2362 -0.1898  0.0245  0.2183 -0.2379
16   -0.0426 -0.0007  0.1896 -0.4936 -0.0020 -0.0981 -0.5650 -0.0116 -0.1537 -0.2553
17    0.0034 -0.0252  0.3028 -0.2543  0.1306 -0.1046 -0.1350 -0.0855  0.3503  0.3278
18   -0.0000 -0.0000 -0.0000 -0.0000 -0.0000 -0.0000 -0.0000 -0.0000  0.0000 -0.0000
19   -0.0000 -0.0000  0.0000 -0.0000 -0.0000  0.0000 -0.0000 -0.0000 -0.0000  0.0000
20    0.0000 -0.0000  0.0000 -0.0000 -0.0000  0.0000  0.0000  0.0000  0.0000 -0.0000

          M       N       P       Q       R       S       T       V       W       Y
 1    0.6516 -1.1395 -1.0547 -1.6135  0.1267 -0.5602 -0.6064  0.2274  3.0406  2.4339
 2    2.1489 -1.0329  0.0217 -0.6047 -1.4430 -0.5358  0.7842  2.3465 -3.0499 -0.7067
 3    1.9912 -0.0678 -0.4892  1.5720  1.1299 -1.0149 -0.5190 -0.3116  0.9391 -1.3072
 4   -0.7222  1.2476 -1.6372  0.0533 -2.2130 -0.6451 -0.1281 -0.3175 -0.7611  1.9902
 5   -0.2991 -0.2928  0.0289  1.3221  0.9758 -1.1436 -0.5818  0.4159 -1.6846  0.8838
 6    0.5085  1.0893 -1.9702 -1.0727  0.7062  0.6940  1.2254 -0.3628 -0.3189  0.6322
 7    0.2487 -1.0065 -1.2948  0.2825  0.0269 -1.3063 -1.1590  0.4976  0.9898 -0.2574
 8    1.3268 -0.1963  0.3432  0.1572 -0.1847 -0.2667 -0.5902 -1.2923 -1.0949  0.7234
 9   -0.0173  0.7099 -0.8669 -0.2374  0.7016  0.0407 -0.7339  0.6235 -0.5419 -0.7145
10    0.2829  0.6331 -0.0496 -0.2742 -1.0432 -0.3451  0.3491  0.6269  0.2480  0.0989
11   -0.8368  0.4701  1.2864 -0.8804 -0.1733 -1.1071 -0.1141 -0.3158 -0.0209 -0.3907
12   -0.6660 -0.6991 -0.2339  0.1111  0.4097 -1.0370  0.7965  0.4972  0.0081  0.6731
13   -0.1963 -0.4187 -0.2330  0.8514 -0.3002 -0.0718  1.3927 -0.6768 -0.0201 -0.5023
14   -0.6433  0.6481 -0.3715  0.4585  0.0845 -0.0135 -0.3252 -0.6539 -0.0926 -0.0415
15   -0.3048  0.0563  0.2893  0.1350 -0.1722  0.4338  0.0187  0.6590  0.0494  0.2703
16    0.0603  0.4354  0.1782  0.5999 -0.0165 -0.2045 -0.1228  0.2093  0.0485  0.2453
17   -0.3866 -0.3561 -0.0944  0.1584 -0.0140  0.4376 -0.2372  0.1249 -0.1863  0.0435
18   -0.0000 -0.0000 -0.0000 -0.0000 -0.0000 -0.0000 -0.0000 -0.0000 -0.0000 -0.0000
19   -0.0000 -0.0000 -0.0000 -0.0000  0.0000 -0.0000 -0.0000 -0.0000 -0.0000  0.0000
20    0.0000 -0.0000  0.0000  0.0000 -0.0000  0.0000 -0.0000 -0.0000  0.0000  0.0000

PAM60:
       A       C       D       E       F       G       H       I       K       L
 1   -1.0354  0.8648 -2.1936 -2.1237  2.9448 -1.3844 -0.0943  0.8033 -0.9698  1.5772
 2    1.0565  0.8720 -0.7175 -0.1581  0.4824  0.3495 -1.6725  2.1148 -0.8104  0.8381
 3   -0.5906 -3.2818 -0.3693  0.0793 -0.0693 -1.0462 -0.0795  0.6486  1.2522  1.8054
 4    0.1964  1.6748 -1.4952 -1.4963 -1.2840 -0.1523 -0.8142 -0.1544  0.7831 -0.5009
 5   -1.0150  1.4577 -0.2184  0.1063 -0.5917 -1.9167  1.8683  0.6568  0.2433 -0.2502
 6   -0.7812  0.3500  0.8203 -0.0776 -0.7254 -0.3475 -1.0835  0.7753  1.8318 -1.0135
 7   -0.4535  1.2621  0.9018  1.1733 -0.6968  0.7778 -0.7539  0.1837 -0.2897  0.4318
 8    0.3464 -0.4833  0.3869  0.0414 -1.1050 -1.2193  0.1671  1.0019 -0.9114  0.4673
 9   -0.5125 -0.0317 -0.1001 -0.9903  0.1777  1.4549  1.1353  0.3389 -0.2294  0.1174
10    0.3573  0.4593 -0.5764 -0.3533 -1.1098  0.1033  0.3244 -1.0799 -0.1330  1.0401
11    0.5980 -0.3164 -0.6360  0.6635  0.1883  0.0917  0.0340  0.0944 -0.9169 -0.9461
12   -0.4078  0.4064 -0.0654  0.2219  0.1601 -0.4221 -0.3145  0.7344 -0.2920  0.5603
13   -0.0950  0.3281  0.9555 -0.5653  0.3463 -0.1474  0.3997  0.1055 -0.6624 -0.1787
14    0.9335  0.0067  0.6739 -0.2964 -0.1041 -0.4746  0.1983 -0.3272 -0.0945 -0.0191
15   -0.8176 -0.0656  0.0915  0.2498 -0.0159 -0.1888  0.2242 -0.4456 -0.2322 -0.3699
16   -0.0758 -0.1567  0.3006 -0.4856  0.0223  0.0340 -0.1688  0.0108  0.1611 -0.0240
17   -0.0000 -0.0000 -0.0000 -0.0000 -0.0000 -0.0000 -0.0000  0.0000 -0.0000 -0.0000
18   -0.0000 -0.0000 -0.0000 -0.0000 -0.0000 -0.0000 -0.0000 -0.0000 -0.0000 -0.0000
19    0.0000  0.0000  0.0000  0.0000  0.0000 -0.0000 -0.0000 -0.0000  0.0000  0.0000
20   -0.0000 -0.0000  0.0000 -0.0000 -0.0000  0.0000 -0.0000 -0.0000 -0.0000  0.0000

          M       N       P       Q       R       S       T       V       W       Y
 1    0.6411 -1.0662 -1.0677 -1.4296  0.1370 -0.7337 -0.5887  0.2915  2.9653  2.4623
 2    1.6332 -0.9636 -0.0784 -0.9206 -1.6922 -0.1615  1.0037  2.1979 -3.1317 -0.2416
 3    2.4969 -0.4829 -0.2008  1.3542  1.0996 -1.0637 -0.3587  0.2317  0.1686 -1.5939
 4    0.4407 -1.0563  1.3261 -0.2780  2.1047  0.9156  0.6154  0.2128  0.6233 -1.6612
 5   -0.2050 -0.2359  0.0670  1.2741  0.8099 -1.0076 -0.6616  0.4072 -1.6717  0.8832
 6    0.7115  0.8435 -2.2396 -0.9214  0.4557  0.1432  0.6068 -0.1473  0.0765  0.7224
 7    0.1479 -1.1269 -0.4695  0.3983 -0.1950 -1.0807 -1.3506  0.6070  1.1495 -0.6164
 8   -1.1955  0.4573 -0.2205 -0.3293  0.0127  0.1538  0.8221  1.1131  0.9356 -0.4413
 9   -0.2324  0.8487 -0.7474 -0.4850  0.5426 -0.2383 -0.5651  0.7289 -0.3075 -0.9047
10    0.5855  0.4002 -0.8806  0.5960 -0.6867  0.3504  0.2411 -0.0105  0.0783  0.2944
11    0.2750 -0.3676 -1.0230  0.5980  0.7959  0.7072 -0.2460  0.2494  0.0202  0.1366
12    0.0774  0.6986  0.0295  0.0658 -0.1802  1.1883 -0.8885 -0.8539 -0.1527 -0.5655
13    0.5046 -0.4718 -0.3434  0.3407 -0.1070 -0.0498  0.8297 -0.7050  0.0791 -0.5632
14    0.5095  0.0600  0.0870 -0.7015  0.2611 -0.0012 -0.8132  0.0994 -0.0866  0.0889
15    0.5808  0.0662  0.3141 -0.3074 -0.2914  0.4507  0.0546  0.6181  0.1444 -0.0600
16   -0.2147 -0.2672 -0.0165  0.4016 -0.1240  0.3948 -0.2317  0.2990 -0.0358  0.1765
17    0.0000  0.0000  0.0000  0.0000 -0.0000 -0.0000 -0.0000 -0.0000  0.0000  0.0000
18   -0.0000 -0.0000 -0.0000 -0.0000 -0.0000 -0.0000 -0.0000 -0.0000 -0.0000 -0.0000
19   -0.0000  0.0000 -0.0000  0.0000  0.0000 -0.0000  0.0000  0.0000 -0.0000 -0.0000
20    0.0000  0.0000  0.0000  0.0000  0.0000 -0.0000  0.0000 -0.0000 -0.0000  0.0000


PAM70:
       A       C       D       E       F       G       H       I       K       L
 1   -0.9762  0.8051 -2.1210 -1.8825  3.0655 -1.2933 -0.2692  0.9556 -0.9313  1.5532
 2    0.8433  0.1865 -0.6553 -0.0780  0.2825  0.2692 -1.5147  2.1673 -0.6104  1.3047
 3   -0.7813 -3.2038 -0.3694  0.1712 -0.2804 -1.0909  0.0378  0.3335  1.4611  1.5308
 4   -0.2623 -1.7926  1.4501  1.3348  1.2201 -0.1010  0.9669  0.0444 -0.6031  0.5448
 5   -0.7288  1.4147 -0.5034  0.0880 -0.5070 -1.7918  1.9810  0.3114  0.2459 -0.0762
 6   -0.3456  0.1512  0.1279 -0.3124 -0.2571 -0.8497 -0.5928  0.5956  1.6954 -0.9863
 7   -0.7123  1.3332  0.8573  1.0357 -0.4848  1.0242 -0.8972  0.1728  0.5946  0.0661
 8   -0.0028 -0.0961  0.4911 -0.2481 -1.2553 -0.7058  0.2442  1.0050 -0.6708  0.4938
 9   -0.6088 -0.3700 -0.0110 -0.6910  0.7386  1.1283  0.6344  0.8935 -0.1386 -0.4359
10   -0.3104  0.3068 -0.3443 -0.9856 -0.5621  0.8103  0.8592 -1.1738  0.0432  0.7435
11   -0.8295  0.2722  0.3177 -0.4308 -0.0965 -0.0619 -0.2182  0.1450  0.9885  0.7342
12    0.6878 -0.5739 -0.4012 -0.1841 -0.1385  0.7210 -0.0150 -0.2573  0.7398 -0.0960
13    0.7143  0.2845 -0.3072 -0.3085 -0.0516  0.1363 -0.2967  0.4296 -0.0577  0.7693
14   -0.8915  0.0446 -0.2720  0.0490  0.3846  0.3446 -0.1987  0.1893 -0.1318 -0.2326
15   -0.3762 -0.1107 -0.8641  0.7115 -0.3242  0.1033 -0.3168 -0.1079  0.0269  0.3289
16    0.0230 -0.0374  0.0020 -0.2949 -0.1585 -0.0004 -0.3769 -0.0197 -0.2510 -0.3204
17   -0.0393 -0.0434  0.2026 -0.2654  0.1029 -0.1124 -0.2061 -0.0770  0.2428  0.0641
18   -0.0000 -0.0000  0.0000 -0.0000 -0.0000  0.0000 -0.0000  0.0000 -0.0000 -0.0000
19   -0.0000  0.0000  0.0000  0.0000  0.0000 -0.0000 -0.0000 -0.0000 -0.0000  0.0000
20    0.0000  0.0000  0.0000  0.0000 -0.0000  0.0000  0.0000  0.0000  0.0000  0.0000

          M       N       P       Q       R       S       T       V       W       Y
 1    0.6779 -1.1914 -1.0361 -1.5627  0.0336 -0.6709 -0.6293  0.2935  2.7657  2.4138
 2    1.8743 -0.8714  0.0456 -0.5786 -1.4727 -0.3846  0.7307  2.1615 -3.0512 -0.6485
 3    2.1517 -0.1719 -0.3370  1.3213  1.2634 -0.8581 -0.3873 -0.1264  0.8812 -1.5457
 4   -0.5119  1.1373 -1.2257  0.3510 -2.0137 -0.9346 -0.2866 -0.2767 -0.7889  1.7477
 5   -0.0061 -0.3704  0.1761  1.1739  0.9412 -1.0669 -0.7124  0.2829 -1.6318  0.7796
 6    0.5834  1.0340 -1.7139 -1.0281  0.4842  0.6347  1.2572 -0.6268 -0.6401  0.7891
 7    0.4421 -0.5309 -1.3157  0.1542 -0.0270 -1.1069 -1.2136  0.1808  0.5974 -0.1702
 8   -1.2169  0.4330 -0.7611 -0.1138  0.0889 -0.1064  0.5810  1.3224  0.9260 -0.4082
 9   -0.3407  0.8093 -0.2018 -0.4965  0.8900  0.0808 -0.9767  0.2681 -0.5407 -0.6314
10    0.6362  0.4248 -0.7395  0.1405 -0.5653  0.1899  0.3179  0.3407 -0.0929 -0.0391
11   -0.4782  0.5752  1.2537 -0.5926 -0.6170 -0.7620  0.1681 -0.2436  0.0055 -0.1299
12   -0.6953 -0.5804 -0.0878 -0.1110  0.5139 -0.9244  0.3310  0.5057 -0.1568  0.7226
13   -0.4380  0.3604 -0.3765  0.5852  0.1194 -0.1060 -0.1289 -1.0358 -0.1862 -0.1057
14   -0.3324 -0.2489 -0.1052  0.8376 -0.0540 -0.0455  0.9069 -0.0697 -0.0219 -0.1524
15   -0.2527  0.4294  0.0864 -0.0808  0.1017  0.4631 -0.3082  0.2368 -0.0979  0.3516
16    0.2618  0.4648  0.1907  0.3297  0.0426 -0.2900 -0.0957  0.1452  0.0830  0.3020
17   -0.1919 -0.1380 -0.0360  0.2675 -0.0731  0.3458 -0.2565  0.2138 -0.0916  0.0914
18   -0.0000 -0.0000 -0.0000 -0.0000 -0.0000  0.0000 -0.0000 -0.0000 -0.0000  0.0000
19   -0.0000  0.0000 -0.0000 -0.0000  0.0000 -0.0000  0.0000  0.0000 -0.0000  0.0000
20    0.0000 -0.0000  0.0000  0.0000  0.0000  0.0000  0.0000 -0.0000  0.0000  0.0000


PAM80:
       A       C       D       E       F       G       H       I       K       L
 1   -0.9022  0.8604 -2.1137 -2.0130  2.8805 -1.2737 -0.1676  0.8180 -0.9753  1.5370
 2    0.8709  0.8728 -0.6201 -0.2327  0.4013  0.4146 -1.5472  1.9465 -0.8132  0.9722
 3   -0.6662 -3.1956 -0.1851  0.3025  0.0253 -1.0628 -0.0441  0.8320  1.1409  1.7500
 4   -0.1271 -1.4407  1.4347  1.2546  1.4486  0.1273  1.0041  0.2822 -0.8983  0.1120
 5   -0.8489  1.5254 -0.4640  0.1344 -0.5527 -1.7775  1.7886  0.4784  0.0956 -0.1534
 6   -0.5532  0.4084  0.3034 -0.0020 -0.4250 -0.4297 -0.6311  0.6017  1.7174 -0.9959
 7   -0.4637  1.2381  0.9696  1.2767 -0.6185  0.6751 -0.8828  0.2075 -0.0228  0.3438
 8    0.5125 -0.2055  0.5399  0.1665 -0.7865 -1.4126 -0.0396  1.2416 -1.0547  0.1989
 9   -0.2864  0.1379 -0.0311 -0.9023 -0.0287  1.1046  1.2859 -0.0413 -0.5461 -0.0397
10   -0.1100 -0.3025  0.0211  0.2410  0.9921  0.5067 -0.2737  1.1580  0.0091 -0.8234
11   -0.6730  0.0065  0.4746 -0.4442 -0.2204  0.0374  0.1231  0.2252  0.9233  0.6777
12   -0.5666  0.4681  0.5239  0.1654  0.3856 -0.4409 -0.0788  0.1368 -0.5123  0.2038
13    0.4804 -0.3029 -0.0046  0.3954 -0.2078 -0.3424  0.1611 -0.2804  0.0423 -0.6271
14    0.4518  0.0393 -0.3669 -0.0302 -0.2162  0.1087 -0.2543  0.0963  0.1883  0.5805
15   -0.7722 -0.1744 -0.4120  0.4992 -0.1648  0.1899 -0.0088 -0.0091 -0.1014  0.1144
16   -0.1715 -0.0275 -0.1650 -0.2278 -0.1175  0.0772 -0.2537  0.3105 -0.0399 -0.3827
17   -0.0992 -0.0244  0.3041 -0.2475  0.1465 -0.1197 -0.1531 -0.1384  0.0962 -0.0207
18    0.0000  0.0000  0.0000  0.0000  0.0000  0.0000  0.0000  0.0000  0.0000 -0.0000
19   -0.0000 -0.0000 -0.0000 -0.0000 -0.0000 -0.0000 -0.0000 -0.0000 -0.0000 -0.0000
20   -0.0000 -0.0000  0.0000 -0.0000 -0.0000  0.0000  0.0000  0.0000 -0.0000  0.0000

          M       N       P       Q       R       S       T       V       W       Y
 1    0.5611 -1.0663 -0.9859 -1.4835 -0.0138 -0.5640 -0.6200  0.2206  2.9334  2.3680
 2    1.4254 -0.9071  0.1103 -0.8153 -1.5739 -0.2217  0.7565  2.2905 -2.9653 -0.3646
 3    2.1792 -0.2713 -0.4778  1.2107  0.8192 -1.0567 -0.4736  0.2633  0.2328 -1.3226
 4   -0.6869  0.8831 -1.1443  0.2801 -1.8886 -0.7557 -0.4419 -0.3069 -0.9334  1.7972
 5   -0.0969 -0.2905  0.2572  1.2130  0.8011 -0.9900 -0.7203  0.3222 -1.3817  0.6599
 6    0.6860  0.7621 -2.1954 -0.9038  0.4731  0.2310  0.8281 -0.2644 -0.3903  0.7799
 7    0.1061 -0.8206 -0.7529  0.2921 -0.3237 -1.0449 -1.1850  0.3031  1.0727 -0.3701
 8   -1.0139  0.5406 -0.4011 -0.2291  0.1558  0.4127  0.5125  0.6077  0.7992 -0.5449
 9    0.2585  0.7726 -1.0395 -0.2301  0.2265 -0.0172 -0.4996  0.7981  0.0216 -0.9438
10   -0.7090 -0.2791  0.2694 -0.2984  1.1998 -0.2722 -0.4925 -0.1868 -0.3181 -0.3316
11   -0.6279  0.5545  0.8849 -0.9712 -0.3879 -0.6346 -0.0632  0.1972 -0.0046 -0.0774
12    0.8037  0.4586  0.3137 -0.3876 -0.0679  0.7263 -0.4303 -0.9282 -0.2373 -0.5358
13    0.5475  0.0995  0.3680 -0.7986  0.0590  0.0817 -0.8442  0.6817  0.1595  0.3320
14   -0.3139  0.3810 -0.2175  0.0928  0.1474  0.3111 -0.7194 -0.2360 -0.2500  0.2074
15   -0.1799 -0.0418  0.0310 -0.0643  0.0314  0.5388  0.0634  0.3292 -0.0233  0.1547
16    0.1353  0.4023  0.2186  0.4064 -0.2910 -0.0549 -0.1419  0.0317  0.1823  0.1089
17   -0.1063 -0.1158 -0.0357  0.1776  0.0273  0.2454 -0.1521  0.2571 -0.0631  0.0219
18    0.0000 -0.0000  0.0000  0.0000 -0.0000  0.0000 -0.0000 -0.0000  0.0000 -0.0000
19   -0.0000 -0.0000 -0.0000 -0.0000 -0.0000 -0.0000 -0.0000 -0.0000 -0.0000 -0.0000
20    0.0000 -0.0000  0.0000 -0.0000  0.0000  0.0000 -0.0000 -0.0000 -0.0000  0.0000


PAM90:
       A       C       D       E       F       G       H       I       K       L
 1   -0.9617  0.7702 -1.9366 -1.9737  2.8277 -1.2409 -0.2009  0.7367 -0.8904  1.5146
 2    0.9834  1.0414 -0.5129 -0.1200  0.4433  0.3856 -1.6107  1.9243 -0.8657  0.8870
 3   -0.4378 -3.3256 -0.3004  0.1528  0.1006 -0.8318 -0.0421  0.6364  0.9013  1.7252
 4   -0.2779 -1.2439  1.5112  1.2908  1.2273 -0.1065  1.1098  0.0168 -0.8033  0.3619
 5   -0.8056  1.1186 -0.7231 -0.2461 -0.4536 -1.6540  1.7927  0.4458  0.4790 -0.2514
 6   -0.2780 -0.2196  0.3210 -0.5564 -0.2896 -0.5445 -0.5484  0.5908  1.5830 -0.8273
 7    0.5233 -1.1574 -0.9095 -0.8584  0.7715 -0.5705  0.5824 -0.2135 -0.3544  0.0588
 8   -0.2353  0.2518 -0.2168 -0.1824  1.2385  1.0906 -0.3129 -0.7668  0.7269 -0.5700
 9   -0.1476 -0.1720 -0.3582 -0.8890  0.0478  1.3539  1.0850 -0.1327 -0.4162  0.1823
10   -0.5829 -0.4102  0.3728  0.2972  0.8337  0.2388 -0.2566  1.2264 -0.0176 -0.7970
11   -0.5615  0.3469  0.3596 -0.3123 -0.3224  0.1375  0.1031 -0.0907  0.7344  0.7414
12    0.4560 -0.1293  0.5659 -0.1018  0.0798 -0.5771  0.2060 -0.5443 -0.3820 -0.7154
13   -0.5490  0.5204  0.5897 -0.2619  0.2384 -0.4068  0.2271  0.4525 -0.6242  0.1409
14   -0.4365  0.0051  0.1721  0.1183  0.1469  0.1067  0.4552 -0.3250 -0.0196 -0.4016
15   -0.7128 -0.1650  0.0871 -0.4176 -0.1577  0.1231 -0.3738 -0.0620 -0.0403 -0.2315
16    0.4411  0.0179  0.2884 -0.5611  0.1306 -0.0549 -0.0225  0.1147  0.1290 -0.1584
17    0.0176  0.0051 -0.1063  0.0453  0.0404 -0.0223  0.0824  0.0532  0.1228 -0.0826
18   -0.0000  0.0000  0.0000 -0.0000  0.0000 -0.0000 -0.0000 -0.0000  0.0000  0.0000
19    0.0000  0.0000 -0.0000  0.0000  0.0000 -0.0000 -0.0000 -0.0000 -0.0000 -0.0000
20    0.0000  0.0000  0.0000  0.0000  0.0000  0.0000  0.0000  0.0000  0.0000  0.0000

          M       N       P       Q       R       S       T       V       W       Y
 1    0.5699 -1.0489 -0.9994 -1.3076 -0.0296 -0.6473 -0.6200  0.2429  2.7762  2.4188
 2    1.4008 -0.9008  0.0248 -0.8845 -1.6134 -0.1849  0.7168  2.0987 -2.9457 -0.2674
 3    2.2636 -0.2529 -0.1011  0.8823  0.6729 -0.8616 -0.2523  0.3557  0.2266 -1.5118
 4   -0.5282  0.9129 -1.2386  0.4768 -1.7578 -0.8906 -0.5063 -0.2315 -1.0374  1.7147
 5    0.1672 -0.1539  0.1799  0.9123  1.2311 -0.7773 -0.4867  0.2925 -1.6633  0.5958
 6    0.5798  1.1160 -1.7356 -1.0327  0.2478  0.6727  0.9567 -0.3156 -0.3438  0.6236
 7   -0.5150  0.7394  1.5005 -0.4024 -0.1883  0.9843  1.1301 -0.5946 -0.8060  0.2795
 8    1.1543 -0.2813  0.3050  0.2679  0.0611  0.0003 -0.7678 -1.1238 -0.8098  0.1708
 9   -0.1279  0.5525 -0.8559 -0.2733  0.3887  0.1067 -0.2157  0.6740 -0.2240 -0.5785
10   -0.7717 -0.0921  0.4771 -0.5277  0.8120 -0.2744 -0.2942  0.1720 -0.0763 -0.3295
11   -0.0757  0.7167  0.8662 -0.8946 -0.5583 -0.7849 -0.2666 -0.0443  0.0380 -0.1324
12    0.7452  0.2255  0.3110 -0.6472  0.1056  0.1765 -0.6902  0.7478  0.1543  0.0136
13    0.4089  0.2345 -0.0818  0.2023 -0.3048  0.6004  0.0266 -0.6606  0.0917 -0.8442
14    0.2906 -0.5559  0.0568 -0.2149 -0.1809 -0.4197  1.0130  0.1621  0.1530 -0.1258
15    0.0055  0.1538  0.2623  0.6046 -0.2367  0.2561  0.0018  0.5328  0.0442  0.3261
16   -0.1201 -0.0211 -0.0205  0.3221 -0.0844 -0.4003  0.0743 -0.0362  0.0659 -0.1046
17   -0.0268 -0.0097 -0.0066  0.0236 -0.1669  0.0550 -0.0594  0.0531  0.0574 -0.0755
18   -0.0000 -0.0000 -0.0000 -0.0000  0.0000  0.0000 -0.0000  0.0000 -0.0000 -0.0000
19    0.0000  0.0000  0.0000  0.0000  0.0000 -0.0000  0.0000  0.0000  0.0000 -0.0000
20    0.0000 -0.0000  0.0000  0.0000  0.0000  0.0000  0.0000  0.0000  0.0000  0.0000


PAM100:
       A       C       D       E       F       G       H       I       K       L
 1   -0.8695  0.7877 -1.9012 -1.8644  2.9332 -1.2206 -0.3612  0.9022 -0.9872  1.4896
 2    0.8890  1.0138 -0.3477 -0.2224  0.2538  0.5137 -1.2784  1.7522 -0.7769  0.7859
 3   -0.4860 -3.1205 -0.3251  0.0879  0.0512 -0.7980 -0.1698  0.7472  1.0464  1.6989
 4   -0.4244 -1.3713  1.3049  1.2130  1.1885 -0.1353  0.9456 -0.0188 -0.3334  0.2708
 5    0.8513 -1.3431  0.5414  0.3144  0.6068  1.6107 -1.7427 -0.4536 -0.1522  0.1149
 6    0.6609 -0.5833 -0.5515 -0.0457  0.5880  0.3360  0.8630 -0.5951 -1.4606  0.7328
 7    0.3893 -1.1298 -0.8391 -0.8431  0.2466 -1.0083  0.5412  0.0854  0.0449 -0.4830
 8   -0.0567  0.0423 -0.5460 -0.5813  0.7925  1.1455  0.1165 -1.0531  0.9361 -0.5185
 9   -0.1106 -0.3642  0.2362  0.4803  0.8515 -0.1614 -0.5337  1.0432  0.4131 -1.0476
10    0.0421 -0.3204 -0.3000 -0.3914  0.3636  1.0569  0.8341  0.4094 -0.5690 -0.5756
11   -0.8271  0.2748  0.4748 -0.6573  0.2209  0.1148  0.4014  0.3178  0.3275  0.5447
12   -0.7733  0.1140 -0.2602 -0.2152  0.3191  0.4328 -0.1449  0.2472  0.4541  0.1920
13    0.3371 -0.2301 -0.4407 -0.2466 -0.5757  0.3646 -0.0374 -0.0966  0.6724  0.2983
14   -0.2993 -0.0187  0.3896 -0.1530  0.0088 -0.0035  0.2558 -0.3409 -0.2284 -0.5529
15    0.3834  0.0502 -0.0068 -0.0991 -0.1554  0.1997  0.1869  0.4574 -0.2332  0.1035
16   -0.3860 -0.0604 -0.3369  0.3537 -0.2334  0.2012  0.0287  0.1367 -0.1645 -0.0358
17    0.0000  0.0000  0.0000  0.0000  0.0000  0.0000  0.0000 -0.0000  0.0000  0.0000
18   -0.0000  0.0000  0.0000 -0.0000  0.0000  0.0000 -0.0000  0.0000 -0.0000  0.0000
19   -0.0000 -0.0000  0.0000 -0.0000 -0.0000  0.0000 -0.0000 -0.0000 -0.0000  0.0000
20    0.0000 -0.0000  0.0000 -0.0000 -0.0000  0.0000  0.0000  0.0000  0.0000 -0.0000

          M       N       P       Q       R       S       T       V       W       Y
 1    0.7762 -1.1214 -0.9841 -1.3497 -0.1842 -0.6648 -0.5905  0.2878  2.6304  2.2915
 2    1.1956 -0.6352 -0.0326 -0.8768 -1.8377 -0.0552  0.9297  1.9650 -3.0460 -0.1896
 3    2.2520 -0.4099 -0.4231  1.0035  0.7748 -0.7738 -0.0495  0.4551 -0.0003 -1.5609
 4   -0.5780  1.0665 -1.2448  0.4546 -1.5841 -0.7667 -0.5147 -0.2457 -1.0187  1.7920
 5   -0.1240  0.1761  0.0062 -1.1206 -1.0464  0.7374  0.5042 -0.3943  1.3602 -0.4466
 6   -0.5038 -0.7392  2.0657  0.8182 -0.4449 -0.2589 -0.5039  0.0219 -0.1228 -0.2769
 7   -0.3579  0.9445  0.4352 -0.5633  0.1450  1.1580  1.4149 -0.1086 -0.5235  0.4516
 8    1.1326 -0.1105  0.1688 -0.0391  0.2161 -0.0469 -0.3992 -0.7557 -0.9597  0.5162
 9   -0.5179 -0.4080  0.8474 -0.3786  0.6807 -0.5434 -0.3248  0.0172 -0.2339  0.0546
10   -0.3413  0.1428 -0.9539 -0.0196  0.5349  0.1858 -0.3341  0.8141  0.0473 -0.6257
11   -0.0968  0.9790  0.6427 -0.7481 -0.4042 -0.0932 -0.4447 -0.1836 -0.0393 -0.8042
12   -0.7335 -0.4175 -0.1151  0.8350 -0.3438  0.0415  0.8525 -0.2634 -0.0377 -0.1839
13   -0.5595  0.2481  0.1445 -0.1992 -0.0212 -0.8148 -0.0519  0.5977  0.1204  0.4906
14    0.4325 -0.0789  0.1938 -0.0963 -0.1902 -0.6667  0.7270  0.3779  0.2929 -0.0496
15    0.0849  0.0675 -0.1258 -0.0817  0.1422 -0.4704  0.2815 -0.7599 -0.0082 -0.0166
16    0.1495  0.1006  0.1344 -0.1201 -0.0194  0.0732  0.0163 -0.0367  0.0468  0.1520
17   -0.0000 -0.0000  0.0000 -0.0000  0.0000  0.0000  0.0000  0.0000  0.0000 -0.0000
18    0.0000  0.0000  0.0000  0.0000  0.0000  0.0000  0.0000  0.0000 -0.0000  0.0000
19   -0.0000 -0.0000 -0.0000 -0.0000  0.0000  0.0000 -0.0000 -0.0000 -0.0000  0.0000
20    0.0000 -0.0000  0.0000  0.0000 -0.0000  0.0000 -0.0000  0.0000  0.0000  0.0000

PAM110:
       A       C       D       E       F       G       H       I       K       L
 1   -0.8287  0.7286 -1.8445 -1.8420  2.7565 -1.1981 -0.4449  0.7956 -0.8622  1.5333
 2    0.9090  0.8741 -0.4027 -0.1283  0.3207  0.4362 -1.2992  1.7979 -0.8914  0.8837
 3   -0.4002 -3.1740 -0.2684  0.1059 -0.0329 -0.7034 -0.1431  0.5957  0.8399  1.8173
 4   -0.3327 -1.3277  1.4254  1.1497  1.3307 -0.0642  0.9869  0.1800 -0.4732  0.0550
 5    0.7641 -1.2367  0.5903  0.2721  0.4935  1.8076 -1.7279 -0.3324 -0.2000 -0.1325
 6   -0.5747  0.2875  0.2044 -0.0117 -0.4863 -0.3383 -0.8543  0.5130  1.6633 -0.7429
 7    0.5480 -1.2625 -0.8044 -0.9316  0.4612 -0.6627  0.4839 -0.1183 -0.2607 -0.4743
 8    0.0348 -0.1117  0.5979  0.2933 -1.0555 -1.1705 -0.0598  0.8565 -0.5317  0.3690
 9   -0.2231 -0.1963 -0.1062 -0.7430  0.0238  0.9968  0.8115  0.7752 -0.3410 -0.2964
10   -0.2032  0.2882 -0.0891 -0.3782 -0.6385  0.2035  0.6690 -1.0743 -0.2521  0.8518
11   -0.4335 -0.1336  0.0290 -0.3528 -0.2667  0.0751 -0.0140  0.0056  1.0833  0.5232
12   -0.6439  0.3179  0.5309 -0.4772  0.4805 -0.0012  0.0859  0.2941 -0.0730  0.0563
13    0.0040 -0.1085  0.0777 -0.3203  0.0151  0.3460  0.1363 -0.4318  0.2821 -0.2222
14   -0.4669 -0.0832  0.2566  0.3401  0.1224 -0.2371  0.2775 -0.2270 -0.1704 -0.5693
15   -0.0434 -0.0119  0.1434  0.1571 -0.0234  0.0885  0.0331 -0.1283 -0.1707  0.3663
16   -0.3510 -0.0002 -0.1626  0.1856  0.1635  0.0362 -0.1552 -0.0879  0.0262  0.0787
17   -0.0000 -0.0000 -0.0000 -0.0000 -0.0000 -0.0000 -0.0000 -0.0000 -0.0000 -0.0000
18   -0.0000  0.0000 -0.0000  0.0000 -0.0000  0.0000  0.0000  0.0000 -0.0000  0.0000
19    0.0000  0.0000 -0.0000  0.0000  0.0000 -0.0000  0.0000 -0.0000  0.0000  0.0000
20   -0.0000 -0.0000 -0.0000  0.0000 -0.0000  0.0000  0.0000  0.0000  0.0000 -0.0000

          M       N       P       Q       R       S       T       V       W       Y
 1    0.6501 -1.0427 -1.0310 -1.3770 -0.0756 -0.5785 -0.4583  0.3041  2.6121  2.2033
 2    1.1400 -0.5915  0.0118 -0.8069 -1.7632 -0.0576  0.7760  1.9678 -2.9915 -0.1851
 3    2.1346 -0.1961 -0.3499  1.0273  0.5932 -0.7438 -0.2496  0.4719  0.1592 -1.4834
 4   -0.5813  0.9042 -1.2426  0.3287 -1.4962 -0.6714 -0.5200 -0.4454 -0.8914  1.6855
 5   -0.2272  0.0858 -0.0926 -1.0824 -0.9243  0.6719  0.4622 -0.1399  1.4459 -0.4976
 6    0.7084  0.6839 -1.8582 -0.7861  0.5124  0.4143  0.7977 -0.3687 -0.2938  0.5300
 7   -0.3046  0.7033  0.6581 -0.2980  0.2541  1.0386  1.3284 -0.2033 -0.6039  0.4486
 8   -0.9917 -0.0507 -0.2619  0.0472 -0.3283  0.0443  0.8608  0.6661  0.8876 -0.0956
 9   -0.5622  0.6384 -0.7104 -0.3461  0.6554 -0.2283 -0.3820  0.8104  0.0365 -0.6129
10    0.5116  0.4759 -0.6042 -0.0871 -0.7437  0.6707  0.1536  0.1986  0.1251 -0.0777
11   -0.5331  0.4173  0.8833 -0.6354 -0.4564 -0.4429 -0.2205  0.2615 -0.0719  0.2823
12    0.1018  0.0938  0.2059  0.1704 -0.3100 -0.0878  0.5619 -0.6325  0.0068 -0.6806
13   -0.1043 -0.6316 -0.2005  0.3926 -0.0535 -0.5689  0.7068  0.4083  0.0133  0.2595
14    0.4956 -0.0958  0.3121 -0.5768 -0.0104  0.0049  0.0433  0.5440  0.1344 -0.0940
15   -0.0877 -0.1255 -0.0156 -0.3595  0.4109 -0.1230  0.1984 -0.1710 -0.1799  0.0423
16   -0.2282 -0.0078 -0.0314  0.1622  0.0573  0.2287  0.0417  0.1742 -0.0788 -0.0514
17   -0.0000 -0.0000 -0.0000 -0.0000 -0.0000 -0.0000 -0.0000 -0.0000 -0.0000 -0.0000
18    0.0000  0.0000  0.0000  0.0000  0.0000 -0.0000  0.0000 -0.0000  0.0000  0.0000
19   -0.0000 -0.0000 -0.0000 -0.0000 -0.0000 -0.0000  0.0000 -0.0000  0.0000 -0.0000
20    0.0000 -0.0000  0.0000 -0.0000 -0.0000  0.0000  0.0000 -0.0000  0.0000  0.0000

PAM120:
       A       C       D       E       F       G       H       I       K       L
 1   -0.9206  0.9007 -1.8155 -1.7345  2.7678 -1.1341 -0.3727  0.7921 -0.9971  1.3415
 2    0.9115  1.0369 -0.3210 -0.2367  0.2924  0.6146 -1.4900  1.5670 -0.8753  0.7945
 3   -0.4209 -3.0759 -0.1457  0.2091  0.1967 -1.0320 -0.0634  0.8023  0.7134  1.7283
 4   -0.1136 -1.0714  1.1958  1.0522  1.2932  0.1108  1.0567 -0.1732 -0.8143  0.0720
 5   -0.6611  1.4553 -0.5295 -0.2513 -0.5864 -1.5447  1.6819  0.1622 -0.0005  0.0436
 6   -0.6248  0.4872  0.4662  0.1282 -0.5764 -0.3067 -0.5502  0.5572  1.3285 -0.5767
 7   -0.2260  1.0285  0.7208  1.0906 -0.6510  0.5738 -0.3140 -0.1415 -0.4248  0.8363
 8    0.0861 -0.4161  0.2944 -0.1830 -0.6145 -0.5210  0.5319  1.2910 -1.0157 -0.0792
 9   -0.3687 -0.0082 -0.1562 -0.8840  0.3119  1.3531  0.8869 -0.3227 -0.3353 -0.0145
10   -0.0459  0.0888 -0.0291 -0.2175 -0.7351 -0.4328  0.3902 -0.8745 -0.5476  0.6548
11    0.0612  0.2192  0.1833  0.3233  0.6158 -0.2736 -0.1359  0.3773 -0.8521 -0.5729
12   -0.5767  0.2622  0.1838  0.1089  0.0822 -0.2699  0.1387  0.5233  0.1103  0.3502
13    0.2879 -0.1757 -0.2921  0.5430 -0.1829 -0.1702  0.0181 -0.2330 -0.2348 -0.2901
14    0.0489 -0.0043 -0.8804  0.2447 -0.2295  0.3230 -0.2059  0.2864 -0.0662  0.3194
15   -0.5982  0.0031 -0.2996  0.5041  0.1798  0.0819  0.0646 -0.1378 -0.0653 -0.2083
16    0.4789  0.1051 -0.2416  0.0914  0.1476 -0.1353  0.2861  0.0010  0.1743 -0.1345
17    0.0557 -0.0003  0.0160  0.0874  0.0050  0.0074  0.0630 -0.0270 -0.0341  0.1741
18   -0.0000  0.0000 -0.0000 -0.0000  0.0000 -0.0000 -0.0000 -0.0000  0.0000  0.0000
19    0.0000  0.0000  0.0000 -0.0000  0.0000  0.0000 -0.0000 -0.0000 -0.0000  0.0000
20    0.0000  0.0000  0.0000  0.0000  0.0000  0.0000  0.0000  0.0000  0.0000  0.0000

          M       N       P       Q       R       S       T       V       W       Y
 1    0.5524 -0.9981 -0.8827 -1.3762 -0.1400 -0.5371 -0.4990  0.2855  2.5443  2.2234
 2    1.0990 -0.7399  0.1880 -0.9023 -1.6009  0.0405  0.7921  1.8574 -2.9970 -0.0309
 3    2.0578 -0.2380 -0.2801  0.9844  0.4630 -1.0189 -0.3228  0.5769 -0.1642 -0.9702
 4   -0.7899  0.8355 -0.9175  0.4093 -1.5639 -0.5855 -0.4563 -0.3026 -1.0021  1.7648
 5    0.1556 -0.2816  0.3424  1.1389  0.7659 -0.7789 -0.5946  0.2739 -1.3422  0.5513
 6    0.6166  0.7153 -2.1050 -0.5845  0.3827 -0.0706  0.4375 -0.0823 -0.2300  0.5880
 7    0.0937 -0.7181 -0.6682  0.3841 -0.4202 -0.9100 -0.9834  0.4140  0.8745 -0.5592
 8   -1.1618  0.3239 -0.4861 -0.1893  0.3193  0.1478  0.4974  1.0770  0.5399 -0.4422
 9    0.4061  0.4340 -0.6283 -0.1649  0.4283 -0.0013 -0.4229  0.3587 -0.2965 -0.5752
10    0.6620  0.2740 -0.3140  0.0770 -0.7213  0.7346  0.7556 -0.0555  0.2507  0.0856
11    0.5649 -0.2786 -0.4261  0.5503  0.3075  0.5745  0.0454 -0.6961 -0.0720 -0.5153
12    0.0762  0.7466  0.4889 -0.5969 -0.4198  0.3085 -0.5317 -0.4389 -0.0198 -0.5262
13    0.3287  0.1471  0.0228 -0.4690  0.2814  0.3501 -0.6455  0.4380  0.0025  0.2737
14   -0.2656  0.3824 -0.2184  0.4435 -0.0038  0.1339 -0.0790 -0.3012 -0.0558  0.1279
15    0.0262  0.0067  0.1377 -0.1052 -0.0133 -0.1733  0.4804  0.2236  0.0254 -0.1327
16    0.0595  0.1027 -0.1472 -0.1056 -0.2563 -0.2815  0.0791 -0.0375  0.1119 -0.2982
17   -0.0561 -0.0761 -0.0380 -0.1728  0.1656 -0.0239  0.0771 -0.1338 -0.0825 -0.0067
18   -0.0000  0.0000 -0.0000  0.0000  0.0000  0.0000 -0.0000  0.0000 -0.0000 -0.0000
19    0.0000  0.0000  0.0000  0.0000  0.0000 -0.0000  0.0000  0.0000  0.0000  0.0000
20    0.0000  0.0000  0.0000  0.0000  0.0000  0.0000  0.0000  0.0000  0.0000  0.0000


PAM130:
       A       C       D       E       F       G       H       I       K       L
 1   -0.9227  0.5530 -1.7795 -1.6475  2.6783 -1.1773 -0.3792  0.7383 -0.9016  1.5455
 2    0.7012  0.9252 -0.3652 -0.0768  0.3414  0.3391 -1.2859  1.6055 -0.7237  0.8435
 3   -0.3879 -3.0897 -0.1306  0.2210 -0.1225 -0.8833  0.0678  0.7654  0.8638  1.5236
 4   -0.1504 -1.1544  0.9996  1.1548  1.1308 -0.0585  1.3442 -0.0856 -0.6387  0.1708
 5   -0.8537  1.3898 -0.6192 -0.2182 -0.3951 -1.6410  1.3485  0.3513  0.7041 -0.4199
 6   -0.3372  0.0547  0.3675  0.1271 -0.2510  0.0326 -0.7435  0.5091  1.4148 -0.6960
 7   -0.4886  1.0509  0.8687  1.0225 -0.4710  0.4947 -0.4398  0.0405 -0.2817  0.3905
 8    0.2447 -0.2946  0.3177  0.0989 -0.7422 -0.8796  0.3561  0.9255 -0.8103 -0.0783
 9   -0.0012  0.2109  0.4358  0.7857 -0.1915 -1.3589 -0.8489  0.0288  0.3516  0.3714
10   -0.0969  0.2750 -0.0576 -0.3393 -0.8038 -0.2168  0.3493 -0.7191 -0.6265  0.5750
11    0.1857 -0.0996 -0.1191  0.5594  0.4721 -0.2412 -0.1091  0.3095 -0.6874 -0.7382
12    0.3078 -0.2000 -0.3734  0.1873 -0.1669  0.2035 -0.0848 -0.4589  0.2870 -0.0082
13   -0.5260  0.2050 -0.5551  0.3749  0.3028  0.1618  0.0478  0.2246  0.0005  0.5405
14   -0.7124 -0.0631  0.7290 -0.4111  0.2683  0.0123 -0.0295 -0.0889 -0.0353 -0.0071
15   -0.0324 -0.1203 -0.0556 -0.2460 -0.1627  0.0744 -0.5655  0.1807 -0.0391  0.1803
16   -0.3855 -0.1153 -0.1948  0.3447 -0.1020  0.0763 -0.0973 -0.1988 -0.0992 -0.0953
17   -0.1199 -0.0341 -0.0205 -0.0300 -0.2034  0.1806  0.0693  0.2807 -0.0918 -0.0446
18    0.0187  0.0049  0.0193  0.0034  0.0051  0.0007 -0.0180 -0.0188 -0.0392  0.0257
19   -0.0000 -0.0000 -0.0000 -0.0000 -0.0000 -0.0000 -0.0000 -0.0000 -0.0000 -0.0000
20   -0.0000  0.0000 -0.0000 -0.0000  0.0000 -0.0000 -0.0000 -0.0000 -0.0000 -0.0000

          M       N       P       Q       R       S       T       V       W       Y
 1    0.7394 -1.0254 -0.9362 -1.3347 -0.1360 -0.6472 -0.5816  0.4661  2.5008  2.2476
 2    1.1853 -0.6289  0.0551 -0.7219 -1.5928 -0.0727  0.7534  1.9178 -2.9494 -0.2500
 3    2.0486 -0.1740 -0.3345  0.8651  0.7000 -0.8587 -0.1139  0.3197  0.0185 -1.2985
 4   -0.6390  0.7458 -0.9778  0.4671 -1.4513 -0.6933 -0.3906 -0.3668 -1.0825  1.6759
 5    0.3643 -0.1162 -0.0236  0.8098  1.1158 -0.6363 -0.3589  0.0051 -1.3581  0.5515
 6    0.3493  0.5884 -1.9068 -0.9105  0.1690  0.2434  0.8171 -0.3039 -0.0069  0.4828
 7    0.2466 -0.6767 -0.8950  0.5350 -0.0296 -0.9293 -1.0177  0.3782  0.6334 -0.4315
 8   -1.0284  0.1911 -0.3376 -0.2708  0.3432  0.0190  0.4682  1.0831  0.5160 -0.1218
 9   -0.0538 -0.1304  0.8374 -0.0550 -0.6521  0.0440  0.3062 -0.6263  0.2511  0.2954
10    0.7113  0.2882 -0.5581  0.3832 -0.5079  0.6356  0.5427 -0.1157  0.1683  0.1130
11    0.4126 -0.6030 -0.3125  0.3670  0.3303  0.7808  0.0342 -0.3965 -0.0241 -0.1210
12   -0.3266 -0.9345 -0.1505  0.4586  0.0896 -0.4001  0.7994  0.2582  0.0146  0.4980
13   -0.5702  0.1975 -0.1835  0.1741 -0.0027  0.1179  0.4395 -0.3349 -0.0703 -0.5444
14   -0.0944 -0.3512  0.1400  0.0789  0.0932  0.1996  0.3276  0.1332 -0.1244 -0.0646
15   -0.2655  0.1977 -0.0629  0.5507  0.1962  0.2570 -0.3114 -0.0083 -0.1510  0.3838
16    0.1074  0.1309  0.1695 -0.1787  0.1205  0.0944 -0.0283  0.2875 -0.0261  0.1901
17    0.0767 -0.0670  0.1265 -0.0226 -0.0506 -0.1001  0.0783 -0.2077  0.0505  0.1299
18    0.0061  0.0150 -0.0015 -0.0254  0.0600 -0.0328  0.0210 -0.0300 -0.0222  0.0080
19   -0.0000 -0.0000 -0.0000 -0.0000 -0.0000 -0.0000 -0.0000 -0.0000 -0.0000 -0.0000
20    0.0000  0.0000  0.0000  0.0000 -0.0000 -0.0000  0.0000  0.0000  0.0000 -0.0000


PAM140:
       A       C       D       E       F       G       H       I       K       L
 1   -0.9349  0.4990 -1.6246 -1.5496  2.6552 -1.2293 -0.2739  0.7046 -0.7816  1.4676
 2    0.7295  1.4874 -0.3480 -0.1287  0.4936  0.4736 -1.1506  1.4875 -1.0216  0.6041
 3   -0.2955 -2.9415 -0.2370  0.1221  0.0045 -0.7336 -0.1711  1.0623  0.8081  1.6376
 4   -0.2733 -1.2041  1.1355  1.1541  1.0947 -0.1001  1.3814 -0.2232 -0.7336  0.0463
 5   -0.7019  1.3590 -0.5171  0.0174 -0.5155 -1.6860  1.0775  0.4854  0.8408 -0.4366
 6    0.2262  0.0433 -0.6818 -0.2405  0.3271 -0.2595  0.8293 -0.5007 -1.1741  0.6784
 7    0.3140 -0.8661 -0.7202 -0.6983  0.1025 -0.8709  0.4510  0.0801  0.2438 -0.1996
 8   -0.3009  0.1509 -0.4369 -0.6914  0.6285  1.0778  0.2332 -0.7780  0.5929 -0.1074
 9    0.1332  0.0972 -0.2380 -0.6826 -0.6015  0.2762  0.9013 -0.1310 -0.7618  0.2631
10   -0.2256  0.5021  0.2511  0.2040 -0.7144 -0.6397 -0.1659 -0.6840  0.2099  0.8935
11   -0.1417  0.1493  0.3942  0.1679  0.4392 -0.4620 -0.1504  0.4956 -0.5881 -0.3654
12    0.2715 -0.1827 -0.4462  0.3189 -0.1316  0.1693 -0.2464 -0.4044 -0.2110 -0.3040
13    0.9270 -0.0593 -0.1418  0.2135 -0.2537 -0.2130 -0.1633 -0.0287 -0.2047  0.0805
14    0.5731  0.1338  0.1606 -0.2606  0.4025 -0.1275 -0.0159 -0.1398  0.3912  0.4249
15   -0.0436 -0.0642  0.0693 -0.0928  0.1858 -0.2604 -0.3633 -0.3415  0.1383 -0.1602
16    0.1474  0.0040  0.3491 -0.2506  0.0537 -0.1229  0.0992 -0.1708 -0.0984 -0.1983
17    0.0331 -0.0157  0.0166 -0.1254 -0.0628  0.0217 -0.0400  0.1118  0.0285 -0.0408
18   -0.0000  0.0000  0.0000 -0.0000  0.0000  0.0000 -0.0000  0.0000 -0.0000  0.0000
19   -0.0000 -0.0000  0.0000 -0.0000 -0.0000  0.0000  0.0000 -0.0000 -0.0000  0.0000
20    0.0000  0.0000  0.0000  0.0000  0.0000  0.0000  0.0000  0.0000  0.0000  0.0000

          M       N       P       Q       R       S       T       V       W       Y
 1    0.6206 -0.9406 -1.1079 -1.1767 -0.2182 -0.6355 -0.5821  0.2481  2.5483  2.3114
 2    0.8040 -0.4787  0.1016 -0.9104 -1.7547 -0.0047  0.5908  1.7531 -2.8759  0.1480
 3    2.0775 -0.1568 -0.4051  0.6733  0.3822 -0.8142 -0.0057  0.7636 -0.4732 -1.2976
 4   -0.6430  0.7106 -0.7771  0.6640 -1.2932 -0.5608 -0.5508 -0.3552 -1.0992  1.6270
 5    0.2203 -0.0463 -0.4112  0.6617  1.2377 -0.6373 -0.4456  0.1963 -1.2046  0.5058
 6   -0.2041 -0.6453  1.8678  0.9899 -0.0143 -0.0764 -0.6021  0.0596 -0.1449 -0.4781
 7   -0.3628  0.5975  0.6225 -0.6437 -0.0150  0.9805  1.3363 -0.3569 -0.5265  0.5315
 8    1.1066  0.2135 -0.0150  0.0007  0.0422  0.2082 -0.4216 -0.8681 -0.7223  0.0873
 9    0.1067  0.5248 -1.0633  0.2335 -0.0611  0.5926 -0.0089  0.5845  0.1868 -0.3517
10    0.5370  0.0895  0.0608  0.1799 -0.9212  0.1363  0.3857 -0.4766  0.2008  0.1769
11    0.4419 -0.1946 -0.2143  0.2690  0.0862  0.7948  0.0160 -0.6931  0.0012 -0.4458
12    0.2187 -0.7036 -0.3556  0.6094  0.2117  0.0536  0.5678  0.0919 -0.0376  0.5105
13    0.2843  0.2726 -0.0400 -0.2987  0.2502 -0.0130 -0.5837 -0.2753 -0.0255  0.2725
14   -0.4977 -0.2856 -0.4023  0.2149  0.0379 -0.0026  0.0807 -0.1985 -0.1782 -0.3110
15   -0.0111  0.2051  0.0343  0.2173 -0.0460  0.3436 -0.2970  0.4642 -0.0265  0.0487
16    0.2217 -0.0597  0.0582 -0.0892  0.0350 -0.2547  0.1552  0.0984  0.0351 -0.0126
17   -0.0085  0.0093  0.0253  0.1242 -0.0702 -0.0211 -0.0318 -0.0424  0.0233  0.0648
18   -0.0000  0.0000  0.0000  0.0000  0.0000  0.0000  0.0000 -0.0000 -0.0000  0.0000
19   -0.0000 -0.0000 -0.0000 -0.0000  0.0000  0.0000 -0.0000 -0.0000 -0.0000  0.0000


PAM150:
       A       C       D       E       F       G       H       I       K       L
 1   -0.8641  0.8298 -1.6482 -1.5674  2.6803 -1.1283 -0.3422  0.7300 -0.8233  1.3588
 2   -0.8256 -1.4164  0.3796  0.2012 -0.3034 -0.4764  1.1612 -1.4747  0.9122 -0.6160
 3    0.2923  2.9265  0.2110 -0.1613 -0.1433  0.5563  0.3854 -0.9476 -0.6862 -1.6512
 4   -0.2859 -1.0065  0.9474  0.9099  1.2479 -0.3186  1.3511 -0.2666 -0.5783 -0.0649
 5    0.6827 -1.3443  0.6264  0.2694  0.6759  1.4143 -1.1086 -0.3948 -0.7505  0.1475
 6   -0.2676  0.3449  0.8449  0.3873 -0.3425  0.4339 -0.7758  0.5282  0.9798 -0.6946
 7    0.2124 -0.7131 -0.6546 -0.9667  0.5424  0.0054 -0.1272 -0.1657  0.9931 -0.5402
 8   -0.0589  0.3691  0.0687 -0.0764  0.3594  1.1205 -0.3884 -0.8693  0.4377  0.3238
 9   -0.0955 -0.0047  0.3294  0.8859  0.3037 -0.6302 -0.9497  0.3003  0.3106 -0.5889
10   -0.1572 -0.2631 -0.0328 -0.1517  0.6022  0.7975  0.1658  0.7530 -0.1285 -0.3907
11   -0.7324  0.2194 -0.1101 -0.0982  0.0380  0.4083  0.0733 -0.1564  0.6556  0.5185
12   -0.3943  0.0094  0.1765  0.1241 -0.0970 -0.2268  0.1416  0.3926  0.3104  0.2516
13    0.6908 -0.1943 -0.3182  0.0718 -0.5451  0.0580 -0.1041 -0.2219  0.2793  0.2765
14   -0.4782 -0.1369 -0.2475  0.0169 -0.0573  0.0786 -0.1800 -0.1643  0.0945 -0.3982
15    0.0230 -0.0359 -0.5248  0.2799 -0.1631  0.2856  0.1831  0.3533 -0.0657 -0.1909
16   -0.0170  0.0295 -0.1729  0.2633  0.0972 -0.0553 -0.0743 -0.0767  0.0426  0.1385
17    0.0111 -0.0096  0.0359 -0.1163 -0.0642 -0.0218 -0.1398  0.1790  0.0475  0.0917
18   -0.0000 -0.0000  0.0000  0.0000 -0.0000  0.0000  0.0000  0.0000 -0.0000  0.0000
19   -0.0000 -0.0000 -0.0000 -0.0000 -0.0000 -0.0000  0.0000 -0.0000 -0.0000 -0.0000
20   -0.0000 -0.0000 -0.0000 -0.0000 -0.0000  0.0000 -0.0000 -0.0000 -0.0000  0.0000

          M       N       P       Q       R       S       T       V       W       Y
 1    0.4875 -1.0053 -1.0682 -1.2401 -0.2051 -0.5839 -0.5558  0.2980  2.4708  2.1767
 2   -0.9620  0.4801 -0.1669  0.8717  1.6863 -0.0709 -0.6266 -1.5993  2.8326  0.0132
 3   -1.9798  0.2115  0.5534 -0.5548 -0.4097  0.7689 -0.0675 -0.6787  0.1751  1.1996
 4   -0.3085  0.6139 -0.7609  0.6941 -1.0383 -0.6159 -0.4115 -0.4312 -1.4259  1.7487
 5   -0.5913  0.1977  0.3169 -0.7198 -1.2364  0.5421  0.4402 -0.0795  1.0653 -0.1533
 6    0.3546  0.5080 -2.0135 -0.7808  0.0961 -0.1330  0.0336 -0.0142  0.2098  0.3008
 7    0.0197  0.4244  0.3731 -0.6657  0.5206  0.4620  1.0106 -0.5946 -0.8027  0.6668
 8    0.9321 -0.4267  0.3081  0.1045  0.1641 -0.3755 -1.0153 -0.7544 -0.3567  0.1336
 9   -0.1124 -0.7735  0.7831  0.1356  0.1573 -0.6383  0.2922 -0.1487  0.0735  0.3704
10   -0.8102 -0.2707 -0.0189 -0.0388  0.8576 -0.2209 -0.5730  0.4601 -0.2832 -0.2967
11   -0.6081 -0.0857 -0.0173  0.2765 -0.4707 -0.5163  0.6333  0.1412 -0.0094 -0.1595
12   -0.0716  0.7224  0.7069 -0.8493 -0.2537 -0.1565 -0.6045 -0.1007  0.0232 -0.1043
13   -0.3643  0.0299 -0.0207 -0.0908  0.0870 -0.4427 -0.2985  0.4783  0.0267  0.6024
14    0.1817  0.1408  0.1411  0.2621 -0.1989  0.3431 -0.2368  0.5580  0.0566  0.2247
15    0.1421  0.0257  0.0066  0.0524 -0.1792 -0.1320  0.0716 -0.3178  0.1259  0.0602
16   -0.1099  0.0161 -0.0871 -0.0426  0.0708  0.1926 -0.0434 -0.0349 -0.0761 -0.0606
17   -0.1002  0.0115 -0.0033  0.1910 -0.0557  0.1316 -0.1030 -0.1440 -0.0164  0.0749
18    0.0000 -0.0000  0.0000 -0.0000  0.0000  0.0000  0.0000  0.0000  0.0000  0.0000
19   -0.0000 -0.0000 -0.0000 -0.0000 -0.0000  0.0000 -0.0000 -0.0000 -0.0000 -0.0000
20   -0.0000  0.0000 -0.0000 -0.0000  0.0000 -0.0000  0.0000 -0.0000 -0.0000  0.0000

PAM160:
       A       C       D       E       F       G       H       I       K       L
 1   -0.9224 -0.2744 -1.4064 -1.3876  2.7617 -1.4384 -0.3127  0.1208 -0.8523  0.9296
 2    0.0233  3.2252 -0.6948 -0.6761  1.8069 -0.2248 -0.6303  0.9266 -1.1860  0.5589
 3   -0.0435  3.7917 -0.0485 -0.1077 -1.2725  0.1976  0.0859 -1.1221  0.1184 -1.8706
 4    0.0221  0.9171 -0.7413 -0.6419 -0.9753 -0.1915 -1.2303  1.1188 -0.1264  1.3937
 5    0.5946 -0.3598  0.4548  0.3631  0.2732  1.2837 -0.7737 -0.0832 -1.0533 -0.1108
 6   -0.1005  0.2704  0.9172  0.8394 -0.2984 -0.3163 -0.0707  0.1349 -0.1448  0.1733
 7    0.1428  0.0330  0.1122  0.0978 -0.1989 -1.0343  0.7891  0.2326 -0.9445  0.0960
 8    0.2416 -0.1651 -0.3005 -0.4490 -0.4888  0.2356  0.5939  0.0952 -0.4214  0.0603
 9    0.4231 -0.0865  0.0759  0.2741  0.1731 -0.6469 -0.2822  0.0575  0.1535 -0.2555
10    0.1768  0.1239 -0.0887  0.2478 -0.1559  0.0843  0.4814 -0.3125  0.2454  0.4857
11   -0.2077 -0.0062 -0.3012  0.4254 -0.0420  0.1750  0.0894 -0.0254 -0.2784 -0.4988
12    0.4529 -0.0419 -0.0686  0.0382 -0.0732 -0.0781  0.0010  0.0220  0.3015 -0.1339
13   -0.0486 -0.0429  0.0941 -0.0838 -0.1528 -0.0873  0.0241 -0.0332  0.1105 -0.1465
14   -0.0000 -0.0000  0.0000 -0.0000 -0.0000 -0.0000 -0.0000  0.0000  0.0000  0.0000
15    0.0000  0.0000  0.0000 -0.0000 -0.0000  0.0000  0.0000  0.0000 -0.0000 -0.0000
16   -0.0000  0.0000  0.0000 -0.0000  0.0000  0.0000  0.0000  0.0000  0.0000  0.0000
17   -0.0000 -0.0000 -0.0000 -0.0000  0.0000 -0.0000  0.0000 -0.0000 -0.0000 -0.0000
18   -0.0000 -0.0000  0.0000  0.0000  0.0000  0.0000  0.0000  0.0000 -0.0000 -0.0000
19    0.0000  0.0000 -0.0000 -0.0000  0.0000 -0.0000  0.0000  0.0000  0.0000 -0.0000
20    0.0000  0.0000  0.0000  0.0000 -0.0000 -0.0000 -0.0000 -0.0000 -0.0000  0.0000

          M       N       P       Q       R       S       T       V       W       Y
 1    0.0869 -0.9211 -1.1208 -0.9917 -0.0350 -0.6953 -0.8631 -0.2328  4.8812  2.6739
 2    0.2743 -0.4383 -0.2529 -0.7650 -1.6396 -0.1836  0.0253  0.7910 -3.2149  2.2748
 3   -1.3783  0.1207  0.2412 -0.1402  0.5462  0.5335 -0.0497 -0.9472  1.5744 -0.2290
 4    1.0385 -0.4081  0.2271 -0.5319  0.0224 -0.0100  0.2057  1.0600  0.7174 -1.8659
 5   -0.7052 -0.0456  0.5527 -0.3130 -1.3931  0.4369  0.2635  0.1814  0.6124 -0.1786
 6   -0.0305  0.3077 -1.4303  0.1613 -0.3987 -0.1698 -0.5104  0.5137  0.2105 -0.0580
 7   -0.2513 -0.1792  0.6893  0.5806 -0.2576  0.0642 -0.0745  0.1671  0.0941 -0.1583
 8   -0.1136  0.2726 -0.6036 -0.3711  0.1320  0.4217  0.4647  0.1835 -0.0132  0.2251
 9    0.1918 -0.1295 -0.0958 -0.4348 -0.0130  0.7123  0.2306 -0.2562 -0.0348 -0.0568
10    0.2343 -0.2532  0.0160 -0.2728 -0.4657 -0.1506 -0.0097 -0.4116  0.0522 -0.0270
11    0.5871 -0.3029 -0.0690  0.0903 -0.0008 -0.0982  0.2119  0.1470  0.0681  0.0363
12   -0.3364 -0.4478 -0.0537  0.0006  0.0273 -0.3543  0.2015  0.4092  0.0254  0.1079
13    0.1339  0.1847  0.1845 -0.2129 -0.1557 -0.0646 -0.0755  0.1907  0.0433  0.1382
14   -0.0000 -0.0000 -0.0000  0.0000 -0.0000  0.0000  0.0000 -0.0000 -0.0000  0.0000
15    0.0000 -0.0000 -0.0000  0.0000  0.0000 -0.0000 -0.0000 -0.0000  0.0000 -0.0000
16    0.0000 -0.0000  0.0000  0.0000  0.0000  0.0000  0.0000  0.0000  0.0000 -0.0000
17   -0.0000 -0.0000 -0.0000 -0.0000 -0.0000 -0.0000  0.0000  0.0000 -0.0000 -0.0000
18   -0.0000 -0.0000  0.0000 -0.0000  0.0000 -0.0000  0.0000 -0.0000 -0.0000 -0.0000
19   -0.0000  0.0000 -0.0000  0.0000 -0.0000  0.0000  0.0000 -0.0000  0.0000 -0.0000
20    0.0000  0.0000  0.0000  0.0000  0.0000 -0.0000  0.0000 -0.0000  0.0000  0.0000


PAM170:
       A       C       D       E       F       G       H       I       K       L
 1   -0.9909  0.8263 -1.9528 -1.9874  3.1356 -1.2796 -0.4068  0.8811 -0.9875  1.5255
 2    0.8387  1.7069 -0.3663 -0.2176  0.6047  0.5076 -1.2522  1.7239 -1.1335  0.6112
 3   -0.2800 -3.5150 -0.3288  0.1111  0.1900 -0.6688 -0.2984  1.0949  0.7170  2.0572
 4   -0.4410 -1.2747  1.1696  1.1784  1.2776 -0.1999  1.6889 -0.3548 -0.7677  0.0393
 5    0.8104 -1.2725  0.8303  0.5481  0.6437  1.8145 -1.6414 -0.2243 -0.7854  0.0932
 6    0.3858 -0.4836 -0.6410 -0.3560  0.2646 -0.2942  0.8312 -0.0999 -1.4145  0.4969
 7    0.4581 -1.0857 -0.6943 -0.8037  0.6392 -0.2889 -0.0403 -0.3410  0.8189 -0.7724
 8    0.2366 -0.4827  0.0104 -0.1534 -0.6381 -0.6919  0.5856  1.1914 -0.3699 -0.1922
 9   -0.1025 -0.2502 -0.7425 -0.5965  0.5048  1.6883  0.7507  0.0227 -0.0505 -0.4086
10   -0.2890 -0.1924  0.2465  0.6690  0.6143 -0.1158 -0.6354  1.0096  0.4425 -0.8151
11   -0.1118  0.0073 -0.1979 -0.1000 -0.4953  0.3913  0.0703 -0.3739  0.8936  0.7453
12    0.3727 -0.1235 -0.3441  0.3070 -0.1245  0.1918 -0.2342 -0.0588  0.0651 -0.0415
13   -0.3798  0.0162  0.1721  0.1901  0.0927  0.0320  0.3925 -0.3133 -0.1959 -0.5382
14   -0.3366  0.1950  0.2980 -0.3239  0.4746  0.0418  0.1201  0.2169  0.2283  0.2542
15    0.2580  0.0748  0.0102  0.3199  0.2180 -0.1129  0.0136 -0.3021 -0.2358  0.3441
16    0.4887 -0.0181  0.3922 -0.3689  0.1325 -0.1584  0.0539 -0.1538  0.1608 -0.1289
17   -0.0571 -0.0166  0.0607 -0.0314 -0.0188  0.0120 -0.0191 -0.0156 -0.0177  0.0240
18   -0.0000 -0.0000 -0.0000  0.0000 -0.0000 -0.0000 -0.0000 -0.0000  0.0000 -0.0000
19   -0.0000 -0.0000 -0.0000 -0.0000 -0.0000 -0.0000 -0.0000 -0.0000 -0.0000 -0.0000
20    0.0000 -0.0000  0.0000 -0.0000 -0.0000  0.0000  0.0000  0.0000 -0.0000 -0.0000

          M       N       P       Q       R       S       T       V       W       Y
 1    0.6316 -1.1263 -1.1614 -1.4540 -0.3050 -0.6722 -0.7303  0.3649  2.9087  2.7806
 2    0.8432 -0.5611  0.2115 -0.8208 -2.0296  0.1080  0.6920  1.9314 -3.6177  0.2197
 3    2.3173 -0.3556 -0.3249  0.6826  0.3027 -0.8100 -0.1361  1.0005 -0.3602 -1.3955
 4   -0.6434  0.7374 -0.7499  0.8830 -1.2061 -0.7744 -0.6875 -0.5161 -1.3547  1.9961
 5   -0.5087  0.3114 -0.1915 -0.7528 -1.4231  0.5614  0.2723 -0.1090  1.3384 -0.3149
 6   -0.9533 -0.4407  2.2651  0.5580 -0.2313  0.1752 -0.1105  0.3157  0.2456 -0.5133
 7    0.2367  0.5339  0.7153 -0.8318  0.1473  0.7996  1.1788 -0.7316 -0.7296  0.7914
 8   -1.2152  0.5322 -0.9810 -0.3888  0.1235  0.2827  0.9635  0.8990  0.3451 -0.0567
 9   -0.2390 -0.0581 -0.5519  0.0127  0.7390 -0.0469 -0.4593  0.4702 -0.3656 -0.3167
10   -0.6005 -0.2807  0.7008 -0.3455  0.6199 -0.6643 -0.4458  0.1178 -0.0764  0.0405
11   -0.6093  0.1996  0.3657 -0.4469 -0.3832 -0.8917  0.1498  0.3970  0.0204  0.3698
12   -0.2563 -1.1389 -0.2847  0.7363  0.1340 -0.2085  0.7367 -0.1792  0.0007  0.4497
13    0.4811 -0.2313  0.1296 -0.3108 -0.1954 -0.4057  0.5865  0.4103  0.2403 -0.1729
14   -0.2725 -0.0696 -0.0698  0.1530 -0.1833 -0.0867  0.4338 -0.4702 -0.0700 -0.5332
15   -0.0914  0.0125 -0.1307 -0.4091  0.4745 -0.1440  0.1371 -0.1011 -0.1677 -0.1678
16   -0.0265 -0.1872 -0.0610  0.0214 -0.0093 -0.1404 -0.1666  0.2069  0.0139 -0.0511
17   -0.0112 -0.0333  0.0120 -0.0125  0.0406  0.0389  0.0073  0.0226 -0.0181  0.0335
18   -0.0000 -0.0000 -0.0000 -0.0000 -0.0000  0.0000 -0.0000 -0.0000 -0.0000 -0.0000
19   -0.0000  0.0000 -0.0000  0.0000  0.0000 -0.0000  0.0000  0.0000 -0.0000 -0.0000
20    0.0000 -0.0000  0.0000 -0.0000  0.0000 -0.0000 -0.0000 -0.0000 -0.0000  0.0000


PAM180:
       A       C       D       E       F       G       H       I       K       L
 1   -1.0439  0.6019 -1.8807 -1.7833  3.1073 -1.3851 -0.4210  0.7988 -0.9681  1.5773
 2    0.7721  1.6630 -0.3084 -0.2715  0.6048  0.4252 -1.0732  1.7367 -1.0980  0.7774
 3   -0.1985 -3.4802 -0.1566  0.0748  0.1365 -0.6106 -0.3785  1.0526  0.6919  1.9222
 4   -0.3166 -1.4268  1.0931  1.1004  1.2275 -0.1000  1.5062 -0.3555 -0.5705 -0.0721
 5    0.8022 -1.3696  0.5432  0.4002  0.6507  1.7366 -1.4248 -0.1480 -1.0010 -0.0605
 6    0.1647 -0.0269 -0.6517 -0.1067  0.0251 -0.2512  1.0988 -0.1953 -1.5460  0.6493
 7    0.3623 -0.9472 -0.9265 -0.8752  0.7600 -0.2894  0.1916 -0.3732  0.5811 -0.6767
 8    0.3101 -0.5037  0.1676 -0.1964 -0.5325 -1.1936  0.4311  1.0690 -0.4599 -0.3438
 9   -0.0638  0.2610  0.6493  0.6513 -0.1449 -1.4520 -0.9562 -0.0179  0.3287  0.3381
10    0.3368  0.1228 -0.2117 -0.4963 -0.7493 -0.1720  0.4308 -0.8786 -0.3380  0.9237
11   -0.0910 -0.0600  0.1204 -0.3316 -0.5441  0.2952  0.1454 -0.1799  0.5899  0.6056
12    0.6735 -0.0000 -0.2143  0.1373 -0.0027  0.0902 -0.0185 -0.2423  0.3574  0.3684
13   -0.2534  0.0162 -0.0558 -0.2250  0.1676  0.1458 -0.2481  0.3598  0.1497  0.6448
14    0.3358 -0.0270 -0.4556  0.6148 -0.1389 -0.0544 -0.2133 -0.0087 -0.3596  0.1538
15    0.6252 -0.0490  0.2008 -0.3555 -0.0317 -0.0928 -0.1056  0.0812  0.0417 -0.0954
16   -0.1467 -0.1263 -0.1327 -0.0006 -0.2885  0.1026 -0.1957  0.0001  0.0354 -0.0583
17    0.0000  0.0000 -0.0000  0.0000  0.0000  0.0000  0.0000  0.0000  0.0000  0.0000
18   -0.0000 -0.0000 -0.0000 -0.0000 -0.0000  0.0000 -0.0000  0.0000 -0.0000 -0.0000
19    0.0000 -0.0000 -0.0000  0.0000 -0.0000  0.0000  0.0000  0.0000  0.0000  0.0000
20   -0.0000  0.0000  0.0000 -0.0000 -0.0000  0.0000  0.0000  0.0000 -0.0000  0.0000

          M       N       P       Q       R       S       T       V       W       Y
 1    0.6281 -1.0857 -1.1888 -1.3161 -0.2801 -0.6971 -0.6996  0.3314  2.9865  2.7181
 2    0.8439 -0.5650  0.0440 -0.8726 -2.0802  0.0351  0.6774  1.8814 -3.5337  0.3416
 3    2.2424 -0.3658 -0.2814  0.6290  0.3470 -0.7523 -0.0687  1.0198 -0.2793 -1.5443
 4   -0.5034  0.9551 -0.9287  0.8626 -1.1959 -0.7406 -0.5645 -0.6140 -1.2466  1.8902
 5   -0.7775  0.2254  0.4912 -0.7440 -1.4120  0.6128  0.3932  0.0955  1.3291 -0.3425
 6   -0.5887 -0.6559  1.9492  1.0279 -0.1407 -0.2112 -0.5231  0.3180  0.0984 -0.4341
 7    0.2539  0.3252  1.2696 -0.6500  0.2817  0.6643  0.9840 -0.7245 -0.8079  0.5969
 8   -1.1378  0.5403 -0.3965 -0.3196  0.1972  0.3138  0.8293  0.8926  0.2985  0.0346
 9    0.1040  0.0451  0.8584  0.1285 -0.6889 -0.0563  0.1521 -0.5690  0.2061  0.2263
10    0.5224  0.5562 -0.5638  0.0824 -0.7024  0.7280  0.4378 -0.2282  0.1784  0.0212
11   -0.3797  0.6114  0.5629 -0.8222 -0.0975 -0.7911 -0.4357  0.4505 -0.0109  0.3625
12   -0.5045 -0.6596 -0.2727  0.2303  0.0371 -0.6795  0.7442 -0.1632 -0.0131  0.1321
13   -0.6323  0.1843 -0.0843  0.2350  0.1973  0.4025 -0.1374 -0.4653 -0.2703 -0.1310
14    0.0755  0.2784 -0.0677 -0.2699  0.4560 -0.0201 -0.2033 -0.1542 -0.1056  0.1641
15    0.0391 -0.0490 -0.0438  0.1460  0.0512  0.0440 -0.4546 -0.0581 -0.0111  0.1173
16   -0.0173 -0.1276  0.0348  0.2468  0.0010  0.1380 -0.0066  0.1621 -0.0027  0.3823
17    0.0000  0.0000  0.0000  0.0000  0.0000  0.0000  0.0000  0.0000  0.0000  0.0000
18    0.0000  0.0000 -0.0000  0.0000 -0.0000 -0.0000  0.0000 -0.0000  0.0000 -0.0000
19   -0.0000 -0.0000 -0.0000 -0.0000 -0.0000  0.0000 -0.0000 -0.0000  0.0000  0.0000
20    0.0000 -0.0000  0.0000 -0.0000  0.0000 -0.0000  0.0000 -0.0000  0.0000  0.0000


PAM190:
       A       C       D       E       F       G       H       I       K       L
 1   -0.9591  0.6482 -1.7280 -1.7554  3.1289 -1.3852 -0.2652  0.7694 -1.0833  1.4737
 2    0.6186  1.3921 -0.3824 -0.1769  0.6097  0.5297 -1.0803  1.7070 -0.9979  0.9726
 3   -0.3263 -3.6789 -0.0506  0.1006  0.2750 -0.7456 -0.2433  0.8514  0.7815  1.8785
 4   -0.2900 -1.3817  1.1814  1.1727  1.3160 -0.0956  1.3520 -0.3420 -0.7205 -0.1882
 5    0.8046 -1.0860  0.5021  0.4261  0.4495  1.7783 -1.3546 -0.2281 -1.0436  0.3555
 6    0.3619 -0.4558 -0.8998 -0.4184  0.1450 -0.3656  1.0346 -0.2074 -1.1936  0.4328
 7    0.5826 -0.9767 -0.4509 -0.7897  0.4105 -0.4472 -0.3054  0.0540  0.7473 -0.9453
 8    0.3447 -0.2178  0.4279  0.0968 -0.7385 -0.9665  0.3253  1.2065 -0.6677 -0.1296
 9    0.0334  0.2950  0.3659  0.6711 -0.3365 -1.3672 -1.0699 -0.1961  0.1322  0.4381
10   -0.0277 -0.1939  0.4394  0.2570  0.2782  0.1330 -0.7938  0.3372  0.4821 -0.3878
11   -0.6146  0.1544  0.2333  0.0694  0.5791 -0.2893  0.0145  0.9080 -0.0657 -0.2585
12    0.5267 -0.0805 -0.1110  0.5018  0.1209 -0.1310 -0.1474  0.0904 -0.6712 -0.7386
13   -0.0021 -0.0240  0.3423  0.0396 -0.3953 -0.2914  0.2526 -0.4217 -0.1302  0.0607
14   -0.4141 -0.0767  0.0134 -0.1138  0.0951 -0.0104 -0.0222 -0.1311  0.1306 -0.5030
15    0.4571  0.0878  0.3284 -0.4908  0.0588 -0.0698  0.1326  0.1041  0.0784 -0.2168
16    0.1076 -0.0378 -0.1047 -0.2344 -0.1317  0.0260 -0.2373  0.0595 -0.0543  0.0706
17   -0.0670 -0.0169 -0.3148  0.1641 -0.1918  0.1055  0.0402  0.1917  0.0352 -0.1091
18   -0.0000  0.0000  0.0000 -0.0000  0.0000  0.0000 -0.0000 -0.0000 -0.0000 -0.0000
19   -0.0000 -0.0000  0.0000 -0.0000 -0.0000  0.0000  0.0000  0.0000 -0.0000  0.0000
20    0.0000  0.0000  0.0000  0.0000  0.0000  0.0000  0.0000  0.0000  0.0000  0.0000

          M       N       P       Q       R       S       T       V       W       Y
 1    0.5951 -1.0384 -1.1119 -1.3648 -0.3745 -0.7976 -0.6132  0.3345  2.9259  2.6008
 2    1.0233 -0.4908  0.0221 -0.7815 -1.9919 -0.0757  0.5886  1.8277 -3.5899  0.2759
 3    2.1670 -0.2068 -0.2950  0.6819  0.4106 -0.7711 -0.0876  0.7925 -0.2049 -1.3289
 4   -0.8255  1.0344 -0.7770  0.7927 -1.2067 -0.5291 -0.4521 -0.7518 -1.1662  1.8771
 5   -0.6844  0.0867  0.3994 -0.6844 -1.3508  0.4875  0.3810 -0.0042  1.3653 -0.5998
 6   -0.6013 -0.3730  2.2052  0.3929  0.2184  0.0172  0.0292  0.0451 -0.2810 -0.0863
 7   -0.0607  0.5294  0.1677 -0.9057  0.2314  0.9076  1.3307 -0.3190 -0.4631  0.7026
 8   -1.1319  0.2373 -0.6293 -0.1217  0.1438 -0.0411  0.4698  1.0746  0.4828 -0.1654
 9    0.1004 -0.1646  0.6116  0.5089 -0.6046  0.0191  0.5309 -0.5652  0.2083  0.3893
10   -0.5234 -0.1607  0.7765 -0.4338  0.7118 -0.8935 -0.6880  0.4116 -0.1844  0.4602
11    0.0248  0.3977  0.3567 -0.2087 -0.1286  0.5753 -0.4286 -0.5866 -0.0081 -0.7245
12    0.6409 -0.3745 -0.1622  0.1468  0.3686  0.1719 -0.2166 -0.0642  0.0522  0.0770
13    0.5000  0.4222  0.2644 -0.7940 -0.1942  0.2059 -0.4529  0.3559  0.1000  0.1622
14    0.0678 -0.1403  0.1650  0.3805 -0.3695  0.1610  0.0295  0.5743  0.1464  0.0176
15    0.1967  0.0621  0.0867  0.1336 -0.2873 -0.4494 -0.0243 -0.1590  0.1221 -0.1510
16   -0.0377  0.2802 -0.0364  0.2768  0.0351  0.1897 -0.3163  0.0162 -0.0230  0.1519
17    0.0976  0.2024  0.0786 -0.0252 -0.1460 -0.2161  0.0484 -0.0678  0.1020  0.0888
18    0.0000  0.0000 -0.0000  0.0000  0.0000 -0.0000  0.0000 -0.0000 -0.0000 -0.0000
19    0.0000 -0.0000  0.0000  0.0000  0.0000  0.0000  0.0000 -0.0000  0.0000  0.0000
20    0.0000  0.0000  0.0000  0.0000  0.0000  0.0000  0.0000  0.0000  0.0000  0.0000


PAM200:
       A       C       D       E       F       G       H       I       K       L
 1   -0.8699  0.5579 -1.7762 -1.8167  3.0878 -1.3236 -0.2888  0.7376 -1.0122  1.5329
 2    0.6724  1.8227 -0.3459 -0.2079  0.6168  0.5097 -1.0661  1.4558 -1.1606  0.7847
 3   -0.1195 -3.3356 -0.1785  0.1938  0.2622 -0.6327 -0.4341  1.1120  0.6528  1.9120
 4    0.2483  1.3740 -1.0219 -1.0518 -1.3858  0.2281 -1.4546  0.4601  0.5593  0.2787
 5    0.8547 -1.1015  0.5311  0.4306  0.5221  1.8278 -1.2751 -0.2908 -0.9297  0.3103
 6    0.4190 -0.2206 -0.7490 -0.3228  0.2348 -0.4462  1.0684 -0.3814 -1.2619  0.6504
 7    0.3654 -1.0269 -0.7600 -0.9409  0.5515  0.0822 -0.1924  0.0994  0.6730 -1.0029
 8    0.1931 -0.3354  0.1650 -0.2377 -0.2351 -0.3029  0.8035  1.2225 -0.7755 -0.2554
 9   -0.1438  0.0279 -0.6030 -0.4742  0.3212  1.5933  0.9071 -0.0430  0.0515 -0.1411
10   -0.1618  0.0081  0.2494  0.4458  0.6304  0.1300 -0.5956  0.8073  0.3973 -0.4904
11    0.1708 -0.1138 -0.0740  0.2448 -0.1898 -0.2314  0.0206 -0.2313 -0.1580 -0.3265
12   -0.1736 -0.2356 -0.4983  0.2391 -0.6254  0.2799  0.0516 -0.1196  0.3923  0.2201
13   -1.1312  0.0014  0.1003 -0.0200 -0.0177  0.1010  0.1377  0.2955 -0.0120 -0.1462
14   -0.0162 -0.0582 -0.4694  0.4864  0.1784 -0.0322 -0.1327  0.0687 -0.2615 -0.4864
15    0.1731  0.0080 -0.1724 -0.1421 -0.1819 -0.0250 -0.0262  0.3932  0.1498  0.0552
16    0.0626 -0.0521  0.1501 -0.2189 -0.1717  0.0747 -0.0536  0.0737 -0.1916 -0.2511
17    0.0436 -0.0024  0.0316  0.0087  0.0086 -0.0245  0.0741  0.0106  0.0607 -0.0455
18   -0.0000 -0.0000  0.0000  0.0000 -0.0000  0.0000  0.0000  0.0000 -0.0000  0.0000
19   -0.0000 -0.0000 -0.0000  0.0000 -0.0000 -0.0000 -0.0000 -0.0000 -0.0000 -0.0000
20    0.0000  0.0000 -0.0000  0.0000  0.0000  0.0000  0.0000  0.0000  0.0000  0.0000

          M       N       P       Q       R       S       T       V       W       Y
 1    0.7135 -1.0536 -1.1293 -1.3394 -0.2839 -0.7369 -0.6995  0.2306  2.9908  2.4787
 2    0.7347 -0.4849  0.0403 -0.8686 -1.8675  0.0562  0.5076  1.7588 -3.4634  0.5053
 3    2.0654 -0.1304 -0.2755  0.5864  0.0780 -0.7481  0.0086  0.8666 -0.5105 -1.3731
 4    0.6330 -0.9006  0.8076 -0.7655  1.0516  0.4788  0.4500  0.6860  1.2728 -1.9481
 5   -0.8054  0.0073  0.3924 -0.5927 -1.4200  0.4123  0.3841 -0.1137  1.2205 -0.3642
 6   -0.4848 -0.4246  2.2159  0.5403  0.1171 -0.0883 -0.2506 -0.0558 -0.2163 -0.3438
 7   -0.0138  0.3464  0.5995 -0.8415  0.5793  0.7515  1.0350 -0.3447 -0.6368  0.6769
 8   -1.1049  0.3683 -0.7085 -0.3708  0.3807  0.1676  0.3469  0.8837  0.2678 -0.4731
 9    0.3279 -0.0094 -0.4383 -0.0321  0.2241 -0.2264 -0.6577 -0.0274 -0.2061 -0.4504
10   -0.5565 -0.2149  0.6340 -0.1230  0.5365 -0.7471 -0.8016  0.0382 -0.1268 -0.0593
11    0.4754  0.6406  0.2255 -0.5812 -0.1032  0.3610 -0.8798  0.5238  0.1437  0.0825
12   -0.4278 -0.2386  0.0947  0.0026 -0.0955 -0.2297  0.0210  0.6160  0.0634  0.6637
13    0.1182  0.1547  0.4031 -0.0399 -0.4233  0.2522  0.2042  0.0193  0.1111 -0.1083
14    0.1465 -0.3755 -0.1815  0.4817  0.0488  0.3962  0.0413  0.1350  0.0681 -0.0376
15   -0.0714  0.1274  0.0072  0.2311 -0.2767  0.1789 -0.2522 -0.2992  0.0467  0.0762
16    0.2151 -0.0138  0.0715  0.1803 -0.0060 -0.2463  0.0469  0.0698  0.0880  0.1723
17    0.0212 -0.0919  0.0125 -0.0424 -0.0731 -0.0084  0.0057  0.0086  0.0222 -0.0198
18    0.0000 -0.0000 -0.0000 -0.0000  0.0000  0.0000 -0.0000 -0.0000 -0.0000  0.0000
19   -0.0000  0.0000 -0.0000 -0.0000 -0.0000 -0.0000  0.0000 -0.0000 -0.0000 -0.0000
20    0.0000  0.0000  0.0000 -0.0000  0.0000 -0.0000  0.0000 -0.0000  0.0000  0.0000


PAM210:
       A       C       D       E       F       G       H       I       K       L
 1   -0.8507  0.3805 -1.7870 -1.6780  3.0015 -1.2240 -0.3767  0.7334 -0.9038  1.5334
 2    0.7104  1.7921 -0.3505 -0.1980  0.7285  0.4419 -1.0742  1.4003 -1.0846  0.6933
 3   -0.1337 -3.3342 -0.0531  0.1832  0.1658 -0.4599 -0.3264  1.0465  0.5904  1.8614
 4   -0.4176 -1.2116  1.0190  1.0040  1.1997 -0.3717  1.6588 -0.4018 -0.3721 -0.2041
 5    0.6928 -1.0576  0.7093  0.7065  0.5597  1.7647 -1.2644 -0.2536 -0.9279 -0.0224
 6    0.3661 -0.4164 -0.5716 -0.5440  0.3947 -0.2953  0.8826 -0.3792 -1.0609  0.6437
 7    0.1948 -0.8629 -0.6275 -0.8881  0.7232  0.5620 -0.1647 -0.1025  0.7898 -0.8047
 8   -0.0900  0.5677  0.0860  0.0407  0.4651  0.6979 -0.3453 -1.0278  0.5198  0.2730
 9    0.2838 -0.0074  0.1231 -0.3247 -0.7488 -0.7360 -0.1332 -0.8283  0.0202  0.6938
10    0.1266  0.0398 -0.4382 -0.6479 -0.2368  1.0188  1.0712 -0.3632 -0.3859  0.3596
11    0.2524  0.0319  0.5994 -0.0919  0.0210 -0.3358  0.2457  0.0963 -0.2965 -0.3602
12    0.2774 -0.0400 -0.7049  0.5284  0.1172 -0.2074 -0.3338 -0.1596 -0.2018 -0.0492
13   -0.3419  0.1332 -0.0180  0.1260 -0.0255  0.0426  0.0256  0.1891  0.5342  0.6402
14    0.0289  0.1873  0.0788  0.0873  0.4938 -0.2285  0.1171  0.1061 -0.1574  0.1119
15   -0.6397  0.0002 -0.0286  0.0460  0.1007  0.0223  0.0511 -0.0918 -0.0018 -0.2085
16   -0.0410  0.0182  0.0081 -0.0864  0.0030  0.0091 -0.0613  0.0486 -0.0626 -0.0098
17    0.0000  0.0000  0.0000  0.0000  0.0000  0.0000  0.0000  0.0000  0.0000 -0.0000
18   -0.0000  0.0000 -0.0000  0.0000 -0.0000  0.0000  0.0000  0.0000 -0.0000  0.0000
19    0.0000 -0.0000 -0.0000 -0.0000 -0.0000 -0.0000  0.0000  0.0000  0.0000 -0.0000
20   -0.0000 -0.0000  0.0000 -0.0000 -0.0000  0.0000 -0.0000  0.0000 -0.0000  0.0000

          M       N       P       Q       R       S       T       V       W       Y
 1    0.6053 -0.9734 -1.1540 -1.3516 -0.3542 -0.7299 -0.6946  0.2435  3.0092  2.5710
 2    0.7437 -0.3884  0.0373 -0.7718 -1.9105 -0.0071  0.4623  1.5759 -3.4903  0.6896
 3    2.0878 -0.1386 -0.4556  0.5165 -0.0356 -0.6675  0.0256  0.9178 -0.5304 -1.2601
 4   -0.7095  0.8017 -0.5857  0.7845 -0.9392 -0.5691 -0.4996 -0.8470 -1.2379  1.8991
 5   -0.6618  0.0690  0.1375 -0.6008 -1.3690  0.3536  0.4102 -0.1231  1.0893 -0.2121
 6   -0.4809 -0.4086  2.3529  0.2325 -0.0496  0.0401 -0.1208 -0.0305 -0.1401 -0.4147
 7    0.2537  0.2958  0.3082 -0.9140  0.7512  0.6510  0.7849 -0.7216 -0.7654  0.5369
 8    1.1654 -0.3576  0.3331  0.4031 -0.2733 -0.4946 -0.7517 -0.9201 -0.1547 -0.1369
 9    0.3833  0.3189 -0.0851 -0.0053 -0.6816  0.6925  0.7564 -0.3319  0.1168  0.4938
10    0.1024  0.3799 -0.8102 -0.0753 -0.0633  0.1971 -0.2249  0.2916 -0.0178 -0.3235
11    0.5742  0.3466  0.1316 -0.7246 -0.0189  0.0442 -0.4282 -0.0070  0.1154 -0.1958
12    0.0621  0.5593 -0.0650  0.1571  0.1628  0.4561 -0.5410  0.0485 -0.0591 -0.0071
13   -0.4476  0.4563  0.1864 -0.5825 -0.1741 -0.0180 -0.2384 -0.2255 -0.0690 -0.1931
14   -0.0517 -0.1255 -0.3112  0.0860  0.0336  0.3114  0.2980 -0.4353 -0.0661 -0.5646
15    0.1614  0.0491  0.1328  0.0393 -0.2205  0.3178  0.0673  0.2462  0.0450 -0.0882
16    0.0101  0.1522  0.0184  0.0792  0.0044 -0.0761  0.0391 -0.0453  0.0096 -0.0175
17    0.0000  0.0000  0.0000  0.0000 -0.0000  0.0000  0.0000  0.0000  0.0000  0.0000
18    0.0000 -0.0000  0.0000 -0.0000  0.0000 -0.0000  0.0000 -0.0000  0.0000  0.0000
19   -0.0000 -0.0000 -0.0000 -0.0000 -0.0000 -0.0000 -0.0000 -0.0000  0.0000 -0.0000
20   -0.0000 -0.0000  0.0000  0.0000  0.0000  0.0000 -0.0000 -0.0000 -0.0000  0.0000


PAM220:
       A       C       D       E       F       G       H       I       K       L
 1   -0.8242  0.5567 -1.6816 -1.6546  2.9722 -1.2385 -0.3922  0.6493 -1.0160  1.4583
 2   -0.6154 -1.5722  0.2953  0.2343 -0.6553 -0.5001  1.1139 -1.4882  1.0003 -0.7177
 3    0.2248  3.4675  0.1266 -0.1656 -0.3602  0.6122  0.1924 -0.9915 -0.5699 -1.7927
 4    0.3906  1.0797 -1.1569 -1.0552 -1.2562  0.1460 -1.5300  0.3516  0.4555  0.3561
 5    0.7197 -1.1282  0.6096  0.2969  0.5417  1.9018 -1.2479 -0.3216 -0.7140 -0.0784
 6    0.2220 -0.3675 -0.3076 -0.2889  0.3248 -0.3425  0.8362 -0.1055 -1.1436  0.3735
 7   -0.2226  0.7658  0.6517  0.8876 -0.5667 -0.1279  0.0151  0.1975 -0.8216  0.5978
 8   -0.1047  0.5482  0.1023  0.0909  0.6367  0.7165 -0.1190 -0.8880  0.4165  0.1487
 9   -0.3792 -0.0615 -0.1567  0.0968  0.6982  0.8071  0.0535  0.8971  0.0421 -0.5865
10    0.0762  0.0009 -0.6502 -0.4473 -0.2163  0.8394  0.9445 -0.4657 -0.3816  0.5818
11    0.0770 -0.1206  0.0026  0.2549 -0.2402 -0.0428  0.0208  0.1066  0.0063 -0.3755
12   -0.1452 -0.0372  0.1565 -0.1970 -0.4216  0.3098  0.1230 -0.0035  0.5801  0.3843
13   -0.0348  0.1664  0.4542 -0.0052  0.3004 -0.2515  0.1396  0.0845  0.0768  0.3932
14   -0.6130 -0.0081  0.2993 -0.0812 -0.0521  0.0972  0.2581 -0.0683 -0.2090 -0.2629
15    0.5321 -0.0576  0.1791  0.0536 -0.0338 -0.0715  0.2146 -0.1095 -0.1242 -0.1347
16   -0.1603 -0.0389 -0.0636  0.3537 -0.1043  0.0406 -0.1300 -0.0816 -0.1150  0.2355
17   -0.0156 -0.0115  0.0165 -0.0010  0.0783 -0.0343 -0.0196 -0.1258  0.0875 -0.0110
18    0.0000  0.0000  0.0000 -0.0000  0.0000  0.0000 -0.0000  0.0000 -0.0000  0.0000
19    0.0000  0.0000 -0.0000  0.0000  0.0000  0.0000  0.0000  0.0000  0.0000  0.0000
20    0.0000 -0.0000  0.0000 -0.0000 -0.0000  0.0000  0.0000  0.0000  0.0000 -0.0000

          M       N       P       Q       R       S       T       V       W       Y
 1    0.4642 -0.9184 -1.0991 -1.2349 -0.4188 -0.7290 -0.7100  0.1909  2.8846  2.7408
 2   -0.8981  0.5125 -0.0704  0.7822  1.8730 -0.0034 -0.5267 -1.7091  3.3701 -0.4249
 3   -2.0398  0.1750  0.2801 -0.5771 -0.1496  0.7517  0.0855 -0.7720  0.3825  1.1201
 4    0.7275 -0.7908  0.7937 -0.7584  1.0173  0.4950  0.4056  0.8178  1.3206 -1.8096
 5   -0.4680  0.1334 -0.0006 -0.6341 -1.2140  0.4255  0.5180 -0.1404  1.0410 -0.2404
 6   -0.7408 -0.3871  2.1878  0.3226 -0.2699 -0.0218 -0.2256  0.2475  0.0510 -0.3647
 7   -0.1488 -0.1726 -0.6845  0.8653 -0.6239 -0.6582 -0.7777  0.7003  0.7892 -0.6658
 8    1.0741 -0.5142  0.5251  0.2201 -0.1374 -0.5207 -0.8603 -0.8546 -0.1967 -0.2835
 9   -0.6244 -0.3310 -0.1241  0.0265  0.8312 -0.4681 -0.4134  0.2579 -0.1658 -0.3999
10    0.0531  0.4137 -0.6163 -0.1703  0.1646  0.2753 -0.2118  0.2042 -0.1672 -0.2269
11    0.3153  0.6082  0.3173 -0.6949 -0.0356 -0.0818 -0.8102  0.3728  0.1129  0.2068
12   -0.3687 -0.1774  0.1989 -0.2237 -0.2076 -0.6015  0.0972  0.1637  0.0284  0.3414
13   -0.1994  0.1842 -0.0509 -0.5935  0.0601  0.0444  0.0235 -0.2587 -0.0600 -0.4731
14    0.3460 -0.1823  0.0631 -0.1911 -0.0377  0.0637  0.3224  0.1920  0.0897 -0.0257
15    0.1042 -0.4293 -0.1490 -0.2062  0.1992 -0.1796  0.0482  0.0895  0.0105  0.0643
16   -0.0650 -0.1778  0.0440 -0.1337  0.2340  0.1660 -0.0388 -0.0500 -0.0874  0.1726
17   -0.0555 -0.0349 -0.0183  0.0104 -0.0121  0.0710 -0.0405  0.1529 -0.0139 -0.0223
18    0.0000  0.0000  0.0000  0.0000  0.0000  0.0000 -0.0000  0.0000  0.0000  0.0000
19    0.0000  0.0000  0.0000  0.0000 -0.0000  0.0000  0.0000  0.0000  0.0000  0.0000
20   -0.0000 -0.0000 -0.0000  0.0000 -0.0000  0.0000 -0.0000 -0.0000  0.0000  0.0000


PAM230:
       A       C       D       E       F       G       H       I       K       L
 1   -0.8225  0.6021 -1.6646 -1.6705  2.9210 -1.2491 -0.4544  0.6827 -1.0598  1.4003
 2   -0.6069 -1.7590  0.2978  0.2064 -0.6312 -0.3031  0.9577 -1.5041  1.0378 -0.6242
 3    0.2277  3.4728 -0.0426 -0.2283 -0.4799  0.4656  0.0107 -0.9037 -0.3765 -1.8470
 4    0.4001  0.8719 -1.0294 -0.9689 -1.1351 -0.0341 -1.4995  0.5700  0.5744  0.4500
 5    0.7591 -0.8578  0.7607  0.2708  0.4351  1.8428 -1.2595 -0.4016 -0.8391  0.1532
 6    0.3975 -0.8539 -0.6961 -0.8137  0.4969 -0.1772  0.4688 -0.3665 -0.3274 -0.1649
 7   -0.0891  0.4903  0.1878  0.3482 -0.4488 -0.0949  0.7341 -0.0725 -1.2682  0.5958
 8   -0.0399 -0.4587  0.2270  0.1170 -0.1612 -0.7119 -0.0007  1.0225 -0.4203 -0.4363
 9    0.0769  0.0217  0.3734  0.7308  0.1128 -0.8152 -1.0773  0.2046  0.4400 -0.2300
10   -0.3557 -0.0513 -0.2160  0.1632  0.7079  0.8863 -0.0860  0.5994  0.1619 -0.5115
11   -0.1420  0.0649 -0.3366 -0.0058  0.1396  0.0031 -0.1642 -0.0452 -0.4272  0.1549
12    0.0322 -0.0069  0.0452  0.4777  0.3292 -0.2686  0.0714 -0.1442 -0.5105 -0.6317
13   -0.5355  0.1533  0.4692  0.0722  0.3263 -0.1426  0.1478 -0.2541  0.1278  0.3396
14   -0.4361 -0.0240  0.1030 -0.2837 -0.1081  0.1293  0.0373 -0.0076  0.0625 -0.4099
15    0.3672 -0.0287  0.0208 -0.0030  0.0394 -0.0300  0.1249 -0.2475  0.0981 -0.1180
16    0.0531 -0.0013  0.0776  0.0226 -0.1249  0.0421  0.0994  0.1968 -0.1900  0.0081
17    0.0000 -0.0000  0.0000 -0.0000  0.0000 -0.0000 -0.0000 -0.0000 -0.0000 -0.0000
18    0.0000  0.0000  0.0000  0.0000  0.0000  0.0000  0.0000  0.0000  0.0000  0.0000
19    0.0000 -0.0000  0.0000 -0.0000 -0.0000 -0.0000  0.0000  0.0000  0.0000 -0.0000
20   -0.0000 -0.0000  0.0000 -0.0000 -0.0000  0.0000 -0.0000 -0.0000 -0.0000  0.0000

          M       N       P       Q       R       S       T       V       W       Y
 1    0.4840 -0.8750 -1.0072 -1.2511 -0.4463 -0.6628 -0.6330  0.2303  2.8269  2.6491
 2   -0.7709  0.4746 -0.1073  0.7337  1.8544 -0.0476 -0.6097 -1.6482  3.4381 -0.3886
 3   -1.9305  0.1651  0.3626 -0.5473  0.0249  0.7722  0.2102 -0.8451  0.5727  0.9163
 4    0.8263 -0.6804  0.6132 -0.8203  1.1180  0.3837  0.4289  0.7197  1.1101 -1.8987
 5   -0.4530  0.0342 -0.0119 -0.5607 -1.3702  0.4470  0.4184 -0.0443  1.0775 -0.4009
 6   -0.3456 -0.0763  1.9596 -0.3180  0.1577  0.5919  0.4288 -0.1810 -0.4042  0.2236
 7   -0.1790 -0.4560  0.9331  0.6901 -0.4177 -0.6156 -0.9717  0.6510  0.5582 -0.5751
 8   -1.1380  0.2589 -0.2697 -0.0964  0.1913  0.2681  0.5184  0.9099  0.2778 -0.0579
 9    0.0041 -0.4168  0.8021  0.3356 -0.2983 -0.3544 -0.0029 -0.3822  0.1350  0.3403
10   -0.3631 -0.4984  0.1601  0.0924  0.6142 -0.4373 -0.4551  0.0140 -0.1925 -0.2325
11   -0.0553 -0.3709 -0.2649  0.9324  0.1172  0.3134  0.6161 -0.3392 -0.0499 -0.1405
12    0.6571 -0.0878 -0.0957 -0.2659  0.2031  0.4473 -0.1362  0.0599  0.0515 -0.2270
13   -0.1807 -0.2620  0.0709 -0.3583  0.0515  0.0480  0.3459 -0.0074 -0.0760 -0.3361
14    0.2984  0.0230  0.1335  0.1697 -0.2588 -0.1500  0.2624  0.2376  0.1420  0.0794
15   -0.0271 -0.3576 -0.1285  0.0066  0.0510 -0.2558  0.1836  0.2358  0.0173  0.0515
16    0.0993 -0.0156  0.0276 -0.1562  0.0908 -0.2348  0.2061 -0.2650  0.0196  0.0447
17   -0.0000  0.0000 -0.0000  0.0000  0.0000 -0.0000 -0.0000 -0.0000 -0.0000 -0.0000
18    0.0000  0.0000  0.0000  0.0000  0.0000  0.0000  0.0000  0.0000  0.0000 -0.0000
19    0.0000 -0.0000 -0.0000  0.0000 -0.0000  0.0000 -0.0000 -0.0000  0.0000 -0.0000
20    0.0000 -0.0000  0.0000  0.0000  0.0000  0.0000 -0.0000  0.0000 -0.0000  0.0000


PAM240:
       A       C       D       E       F       G       H       I       K       L
 1   -0.9018  0.5282 -1.6302 -1.5629  2.9094 -1.2211 -0.5332  0.6985 -0.9806  1.3945
 2   -0.5664 -2.2304  0.2602  0.3305 -0.5916 -0.4238  0.9379 -1.3180  1.0189 -0.5473
 3    0.0886  3.1191  0.1193 -0.2217 -0.4481  0.3871  0.2098 -1.0746 -0.3350 -1.8339
 4    0.3010  1.1086 -0.9089 -0.8952 -1.2517 -0.0353 -1.3966  0.4894  0.3969  0.3204
 5    0.6068 -0.9057  0.5359  0.3542  0.3643  1.8830 -1.2003 -0.1589 -0.7651 -0.0010
 6    0.4486 -0.6936 -0.7894 -0.7588  0.5233 -0.0822  0.6193 -0.3729 -0.4445 -0.1094
 7    0.0080 -0.4870 -0.2956 -0.5165  0.6587  0.2035 -0.7505  0.1002  1.4085 -0.7709
 8   -0.1037 -0.4267  0.2169  0.0745 -0.2738 -0.8908  0.1096  1.2419 -0.4542 -0.5313
 9   -0.1329  0.1009  0.4462  0.7701  0.2081 -0.7184 -1.0662  0.2034  0.4487  0.0121
10   -0.5329 -0.0154  0.1537 -0.1773  0.3132  0.7027 -0.0230  0.5376  0.1771 -0.4977
11    0.0189  0.1688 -0.1506 -0.2669  0.1950 -0.0157  0.2749  0.0185  0.7550  0.4287
12    0.0503  0.0231 -0.1575  0.1575  0.1612  0.2012  0.1079 -0.0666 -0.1244 -0.3473
13    0.6236 -0.0095 -0.3883 -0.0441  0.1570 -0.1201 -0.1317  0.1691 -0.0136 -0.2864
14    0.3024 -0.0804  0.0461 -0.2181 -0.3457 -0.0239 -0.0356 -0.0040  0.1756 -0.3098
15   -0.0429  0.1062  0.2456  0.0358  0.3983 -0.2132  0.2164 -0.0754 -0.0012 -0.3895
16   -0.1819  0.0029 -0.1181  0.0225 -0.0399  0.0306 -0.0150 -0.0034  0.0085 -0.0448
17   -0.0010  0.0008  0.0033 -0.0062  0.0012  0.0006 -0.0020  0.0026 -0.0033  0.0009
18    0.0000  0.0000  0.0000  0.0000 -0.0000  0.0000  0.0000  0.0000  0.0000  0.0000
19    0.0000  0.0000 -0.0000  0.0000  0.0000  0.0000  0.0000  0.0000 -0.0000  0.0000
20    0.0000  0.0000  0.0000 -0.0000  0.0000  0.0000  0.0000 -0.0000  0.0000  0.0000

          M       N       P       Q       R       S       T       V       W       Y
 1    0.5787 -0.9031 -1.0528 -1.2622 -0.3659 -0.6563 -0.6376  0.2540  2.8560  2.4884
 2   -0.4984  0.4823 -0.1372  0.7730  1.7485 -0.1509 -0.4527 -1.4359  3.2537 -0.4524
 3   -1.9353  0.2475  0.2957 -0.4254  0.1675  0.6814  0.0675 -1.0224  0.8624  1.0507
 4    0.8766 -0.6291  0.6814 -0.6855  0.9194  0.4447  0.2980  0.6863  1.2854 -2.0058
 5   -0.7363  0.0435 -0.0492 -0.4644 -1.2679  0.4029  0.3797  0.2387  1.0435 -0.3039
 6   -0.3611 -0.2224  2.1143 -0.1513  0.0234  0.3501  0.1499 -0.0272 -0.2602  0.0441
 7    0.1646  0.3231 -0.3519 -0.7296  0.3914  0.6335  0.7237 -0.5356 -0.5526  0.3749
 8   -0.9176  0.1850 -0.1445 -0.2016  0.1928  0.3842  0.6459  0.6590  0.1970  0.0375
 9   -0.1682 -0.4299  0.8812  0.3158 -0.2867 -0.3077 -0.1323 -0.4292  0.0872  0.1978
10   -0.2390 -0.2506  0.2061  0.1085  0.4859 -0.3017 -0.8799  0.4153 -0.1054 -0.0773
11   -0.7563  0.0324 -0.0895  0.1645 -0.4385 -0.3622  0.1730  0.1798  0.0601 -0.3898
12    0.0889 -0.7199 -0.1329  0.2869  0.2177 -0.5120  0.7466  0.0215  0.0159 -0.0181
13   -0.0141 -0.0402 -0.2608  0.6544 -0.1037  0.2569 -0.3466 -0.0601  0.0329 -0.0747
14    0.2090  0.2345  0.1221 -0.0623 -0.2296 -0.5112 -0.0306  0.2816  0.1363  0.3437
15    0.2897  0.0828  0.0185 -0.1436 -0.2827  0.0163 -0.0214  0.0694  0.1168 -0.4259
16    0.0454  0.0636  0.0316  0.1100 -0.1009  0.0546  0.0504  0.0390  0.0236  0.0211
17    0.0005  0.0041  0.0007  0.0041  0.0008 -0.0027  0.0025 -0.0049 -0.0003 -0.0016
18    0.0000 -0.0000  0.0000 -0.0000 -0.0000  0.0000  0.0000 -0.0000  0.0000  0.0000
19    0.0000  0.0000  0.0000 -0.0000  0.0000 -0.0000  0.0000  0.0000  0.0000 -0.0000
20    0.0000 -0.0000  0.0000  0.0000  0.0000  0.0000  0.0000  0.0000  0.0000  0.0000


PAM250:
       A       C       D       E       F       G       H       I       K       L
 1   -0.8289  0.2736 -1.6193 -1.4328  2.8111 -1.3330 -0.5006  0.6548 -0.8195  1.4113
 2    0.5306  2.0227 -0.3109 -0.2277  0.8173  0.3911 -0.7278  1.3081 -1.0722  0.6489
 3   -0.0702 -3.1436 -0.0332  0.1947  0.1813 -0.4830 -0.1956  1.0528  0.3217  1.8186
 4    0.1909  1.1380 -0.8914 -0.8688 -1.1543  0.2425 -1.4187  0.5476  0.2670  0.3823
 5    0.6750 -1.0863  0.4914  0.2919  0.5271  1.7591 -1.0804 -0.2925 -0.8824  0.1039
 6    0.3741 -0.5959 -0.9098 -0.8561  0.4736 -0.2545  0.5650 -0.2740 -0.3625 -0.2191
 7    0.1358 -0.5355 -0.1792 -0.2948  0.3807 -0.1296 -0.7261  0.2390  1.2154 -0.9716
 8   -0.1240 -0.2844  0.2557  0.0113 -0.2607 -0.6181  0.5271  1.1976 -0.7815 -0.3861
 9   -0.2037 -0.1166 -0.1376 -0.6875  0.0374  1.1233  0.5438  0.0112 -0.1742 -0.2724
10   -0.4698 -0.0263  0.4699  0.2012  0.1780  0.1121 -0.5694  0.4908  0.3857 -0.4105
11    0.1956 -0.1053  0.1033 -0.6030 -0.7420 -0.0199  0.0828 -0.0937  0.4274  0.1432
12   -0.3391  0.1039  0.1324 -0.2097  0.0446 -0.1258  0.0687  0.0933  0.2405  0.4173
13    0.1540 -0.1023  0.1795  0.2088 -0.4590 -0.1984 -0.1625 -0.0921 -0.4763 -0.2528
14   -0.6399  0.0194  0.2147  0.1708 -0.1747  0.1393  0.2088 -0.2123 -0.0949  0.2193
15   -0.0526  0.0562  0.4549 -0.4978  0.1083 -0.0519 -0.1389  0.1272 -0.2324 -0.1301
16   -0.2534 -0.0191 -0.2198  0.0622 -0.0732  0.1204  0.0568  0.1823  0.0157 -0.1537
17    0.0995  0.0251 -0.0113  0.0386  0.0425 -0.0234  0.0980  0.0167  0.0287 -0.1139
18    0.0000 -0.0000 -0.0000 -0.0000 -0.0000  0.0000 -0.0000  0.0000 -0.0000  0.0000
19   -0.0000 -0.0000 -0.0000 -0.0000 -0.0000 -0.0000 -0.0000 -0.0000 -0.0000 -0.0000
20   -0.0000 -0.0000  0.0000 -0.0000 -0.0000 -0.0000  0.0000 -0.0000  0.0000 -0.0000

          M       N       P       Q       R       S       T       V       W       Y
 1    0.6493 -0.8822 -1.1839 -1.2154 -0.2482 -0.6375 -0.6817  0.2298  2.9186  2.4345
 2    0.5424 -0.4934  0.0033 -0.7025 -1.7601 -0.0869  0.3694  1.3436 -3.3089  0.7130
 3    1.8264 -0.1506 -0.2118  0.3987  0.0457 -0.6649 -0.0216  1.0069 -0.8316 -1.0407
 4    0.6985 -0.7506  0.6834 -0.7230  0.6404  0.5643  0.3813  0.8098  1.1251 -1.8644
 5   -0.6446  0.1361  0.3217 -0.5662 -1.3292  0.4649  0.3936 -0.0114  0.8474 -0.1191
 6   -0.1942  0.1006  1.9972 -0.1928  0.3340  0.3010  0.0390 -0.0986 -0.4156  0.1886
 7    0.0457  0.3488 -0.5572 -0.8307  0.3948  0.6348  0.8499 -0.0469 -0.4391  0.4659
 8   -0.9628  0.1035 -0.2016 -0.1485  0.0773  0.3517  0.4340  0.7137  0.2844 -0.1885
 9    0.1009  0.0847 -0.5243 -0.1015  0.5571 -0.0151 -0.5231  0.4801 -0.1544 -0.0282
10   -0.2445 -0.1812  0.6561 -0.0074  0.1496 -0.4941 -0.7452  0.2968  0.0217  0.1865
11   -0.1230  0.1079  0.0810  0.1259 -0.5299 -0.3047  0.1084  0.4072  0.1737  0.5652
12   -0.1222  0.7395  0.0367 -0.3071 -0.3132  0.4860 -0.4844 -0.1561 -0.0506 -0.2546
13    0.6043  0.1228  0.0408 -0.2505  0.1226  0.4012 -0.3958  0.0811  0.0390  0.4355
14    0.1042  0.0090  0.2117 -0.6457  0.1442 -0.2728  0.4962  0.0173 -0.0338  0.1194
15    0.2538  0.1550  0.0330  0.1977  0.0354 -0.1484  0.2119 -0.3011  0.0119 -0.0922
16    0.1577  0.0053  0.0496  0.1574 -0.2107  0.0798  0.0668 -0.1193  0.0540  0.0409
17    0.0864  0.0731  0.0048 -0.1086 -0.0882 -0.1321 -0.0229  0.0229  0.0548 -0.0905
18   -0.0000  0.0000 -0.0000 -0.0000  0.0000 -0.0000 -0.0000 -0.0000 -0.0000  0.0000
19   -0.0000  0.0000 -0.0000  0.0000 -0.0000 -0.0000 -0.0000  0.0000 -0.0000 -0.0000
20    0.0000 -0.0000 -0.0000 -0.0000 -0.0000  0.0000 -0.0000 -0.0000 -0.0000 -0.0000


PAM260:
       A       C       D       E       F       G       H       I       K       L
 1   -0.8263  0.4065 -1.4868 -1.4893  2.7410 -1.3317 -0.4998  0.5643 -0.8247  1.3649
 2    0.5309  1.6427 -0.3514 -0.1884  0.8008  0.3673 -0.7324  1.3853 -0.9982  0.7871
 3   -0.0880 -3.3768  0.0309  0.1626  0.2873 -0.4880 -0.1616  0.8667  0.3321  1.7975
 4   -0.2718 -1.0975  0.8593  0.8327  1.1981 -0.3628  1.4651 -0.5694 -0.2072 -0.4762
 5    0.5301 -0.9924  0.5674  0.3729  0.5886  1.6563 -1.0437 -0.1531 -0.9018 -0.0080
 6    0.2549 -0.1903 -0.9112 -0.4217  0.3535 -0.4158  0.7037 -0.3055 -0.6198  0.2719
 7    0.4401 -0.6976 -0.4919 -0.7225  0.4633  0.1324 -0.4620  0.1735  0.7941 -1.0613
 8    0.1189 -0.2830  0.0020 -0.3943 -0.2683  0.1774  0.8886  0.8805 -0.7723 -0.3519
 9   -0.1167  0.0878 -0.1972 -0.5583  0.1914  1.3033  0.2699 -0.4341 -0.1147  0.1459
10   -0.3333  0.0274  0.0539  0.5372  0.1306  0.1761 -0.2793  0.2497  0.4901 -0.1970
11    0.3260  0.1096  0.0651  0.1443  0.6456 -0.2390 -0.3724  0.2940 -0.3209 -0.4041
12   -0.0126 -0.0682  0.3266  0.3316 -0.2811 -0.1296 -0.0292 -0.0391 -0.5839 -0.3821
13    0.5599 -0.0809 -0.4300  0.3291 -0.3381  0.0861  0.0739 -0.2181 -0.0954  0.1640
14   -0.3247  0.0930 -0.0312  0.3125  0.3622  0.0787  0.2282 -0.0372 -0.1923  0.1170
15    0.1233  0.0399  0.4303 -0.3592  0.0255 -0.0642  0.0346 -0.0842 -0.0091 -0.0467
16   -0.3726 -0.0384 -0.0687 -0.0384 -0.0156  0.0749  0.0298 -0.0508 -0.0131 -0.1645
17    0.0000  0.0000  0.0000  0.0000  0.0000  0.0000  0.0000  0.0000  0.0000  0.0000
18   -0.0000 -0.0000  0.0000 -0.0000 -0.0000  0.0000 -0.0000  0.0000 -0.0000  0.0000
19   -0.0000 -0.0000  0.0000 -0.0000 -0.0000 -0.0000  0.0000 -0.0000  0.0000  0.0000
20   -0.0000 -0.0000  0.0000 -0.0000  0.0000 -0.0000 -0.0000 -0.0000 -0.0000  0.0000

          M       N       P       Q       R       S       T       V       W       Y
 1    0.5523 -0.8886 -1.0520 -1.1857 -0.3397 -0.6398 -0.6695  0.2171  2.8774  2.5105
 2    0.6709 -0.4204 -0.0800 -0.6309 -1.7345 -0.1243  0.3700  1.4360 -3.3721  0.6415
 3    1.7498 -0.2689 -0.1065  0.3939  0.1562 -0.5466 -0.0878  0.8605 -0.5246 -0.9886
 4   -0.6923  0.7099 -0.5665  0.8010 -0.5908 -0.5057 -0.3594 -0.8508 -1.1613  1.8456
 5   -0.7810  0.0289  0.5538 -0.4866 -1.2050  0.3017  0.3294 -0.1009  0.7825 -0.0390
 6   -0.4038 -0.0960  2.0998  0.0952  0.2016  0.0885 -0.1739 -0.1421 -0.2717 -0.1174
 7    0.0107  0.2341 -0.0108 -0.6842  0.7376  0.5263  0.6118 -0.0292 -0.5056  0.5412
 8   -0.7684 -0.0039 -0.4867 -0.0261  0.3377 -0.0258  0.0522  0.8689  0.2108 -0.1565
 9    0.4270 -0.1454 -0.2359  0.1987  0.5328 -0.2078 -0.7316 -0.1546 -0.2487 -0.0119
10   -0.4474 -0.5072  0.3842 -0.1166  0.3390 -0.7056 -0.3308  0.4118 -0.0441  0.1613
11    0.0230 -0.3875 -0.1484  0.7050  0.2795  0.2220 -0.2238 -0.2640 -0.0263 -0.4276
12    0.6185 -0.1256  0.2071 -0.4308  0.2905  0.1689 -0.2884  0.0756  0.0265  0.3254
13   -0.0243 -0.5936 -0.2261  0.1604  0.1155 -0.1270  0.3865 -0.1072  0.0178  0.3475
14    0.0067 -0.0503 -0.1191 -0.4301  0.2999 -0.0791  0.5004 -0.2722 -0.0970 -0.3654
15    0.0774 -0.2005  0.1040  0.0220  0.0083 -0.3302  0.2483 -0.0307  0.0175 -0.0062
16    0.1073 -0.1904  0.0619  0.2298 -0.1286  0.1526  0.2122  0.1265  0.0246  0.0617
17   -0.0000 -0.0000  0.0000  0.0000  0.0000  0.0000  0.0000  0.0000  0.0000  0.0000
18   -0.0000  0.0000  0.0000  0.0000  0.0000 -0.0000  0.0000 -0.0000 -0.0000  0.0000
19   -0.0000 -0.0000 -0.0000 -0.0000 -0.0000  0.0000 -0.0000 -0.0000 -0.0000 -0.0000
20   -0.0000  0.0000 -0.0000  0.0000  0.0000  0.0000  0.0000  0.0000 -0.0000  0.0000


PAM270:
       A       C       D       E       F       G       H       I       K       L
 1   -0.9226  0.3588 -1.6894 -1.7134  3.1875 -1.4974 -0.4403  0.5657 -0.8929  1.4112
 2    0.5223  2.6332 -0.4819 -0.3097  0.9128  0.3360 -0.9206  1.2631 -1.1917  0.6553
 3   -0.0239 -3.3588 -0.2361  0.0025  0.3559 -0.4319 -0.5772  1.4160  0.3573  2.1287
 4   -0.3696 -1.4746  0.9406  0.9713  1.3637 -0.1263  1.6680 -0.4617 -0.2107 -0.4572
 5    0.7962 -0.9842  0.6272  0.2888  0.5583  1.9151 -1.1583 -0.3608 -0.8759 -0.0248
 6    0.2643 -0.5874 -0.9496 -0.9777  0.5042  0.0689  0.8521 -0.2579 -0.5597 -0.0976
 7   -0.1772  0.4999  0.3834  0.6544 -0.5388 -0.2687  0.7553  0.0065 -1.4692  0.9354
 8    0.1025  0.4310  0.0430 -0.2939  0.0802  0.6973 -0.0699 -1.0519  0.5395  0.6525
 9   -0.0058  0.0646 -0.0650 -0.1931  0.5676  1.0760  0.1082  0.4111 -0.1855 -0.7222
10    0.1282  0.0158 -0.5418 -0.6765 -0.2378  0.4612  0.9419 -0.1882 -0.4656  0.2500
11    0.2613 -0.0261 -0.5891 -0.0499 -0.3057  0.3307 -0.0138  0.0734  0.6908  0.5250
12   -0.7310  0.1389  0.2190 -0.0628  0.2442  0.1427  0.3934  0.1091  0.4675  0.1901
13    0.2116  0.1414 -0.2320  0.3392  0.7662 -0.3144 -0.1732 -0.2736  0.0673  0.1948
14    0.2684  0.0335  0.2222 -0.2896  0.1280 -0.2005  0.1908 -0.0943  0.2713 -0.2944
15   -0.0525 -0.0183 -0.4541  0.3511 -0.0488  0.0041  0.0412 -0.0208  0.0788 -0.3054
16   -0.2465  0.0555 -0.1004  0.1080  0.0923  0.1209  0.0047  0.0346 -0.0225 -0.0171
17   -0.0000 -0.0000 -0.0000 -0.0000 -0.0000 -0.0000 -0.0000  0.0000 -0.0000 -0.0000
18    0.0000  0.0000 -0.0000  0.0000  0.0000  0.0000  0.0000  0.0000  0.0000  0.0000
19    0.0000  0.0000 -0.0000 -0.0000  0.0000 -0.0000 -0.0000 -0.0000 -0.0000 -0.0000
20   -0.0000 -0.0000 -0.0000  0.0000 -0.0000  0.0000 -0.0000 -0.0000 -0.0000  0.0000

          M       N       P       Q       R       S       T       V       W       Y
 1    0.5120 -1.0012 -1.2099 -1.2975 -0.2931 -0.7172 -0.7431  0.0961  3.5280  2.7589
 2    0.6140 -0.3924  0.0324 -0.8975 -2.0196 -0.0393  0.2863  1.5128 -3.6000  1.0846
 3    2.1422 -0.2274 -0.2235  0.4022 -0.2208 -0.6360  0.0342  1.1691 -0.9046 -1.1679
 4   -0.7248  0.5902 -0.7722  0.8303 -0.6872 -0.6609 -0.2622 -0.7798 -1.3676  1.9908
 5   -0.5693  0.2498  0.1427 -0.7090 -1.4661  0.4685  0.4592 -0.0998  0.8849 -0.1425
 6   -0.3414 -0.0344  2.1178 -0.0274  0.1738  0.2340  0.0068 -0.0191 -0.3337 -0.0361
 7   -0.2441 -0.2558  0.3057  0.8994 -0.7405 -0.4968 -0.6995  0.3725  0.6504 -0.5725
 8    1.1300 -0.1347  0.2366  0.2610 -0.2968 -0.3663 -0.7467 -1.0907 -0.1657  0.0430
 9   -0.0058 -0.3481 -0.3513  0.3218  0.7121 -0.5636 -0.8918  0.5130 -0.0506 -0.3918
10    0.2491  0.4272 -1.0660  0.0343 -0.0221  0.5677  0.4974 -0.0501 -0.0454 -0.2793
11   -0.8356 -0.1312 -0.1175  0.3211 -0.2191 -0.2989 -0.0499  0.1827  0.0131  0.2389
12   -0.2079  0.4366  0.1216 -0.6200 -0.3119 -0.0806 -0.1676  0.1490  0.0250 -0.4553
13   -0.3035 -0.0047 -0.1806  0.2360  0.0943  0.4310 -0.1036 -0.1407 -0.1551 -0.6004
14    0.0869 -0.2548 -0.0372  0.1628 -0.4038 -0.1078  0.1554  0.2096  0.1252 -0.1718
15    0.2496  0.1616  0.0379  0.0368 -0.2669  0.0558 -0.1105  0.1173  0.1129  0.0301
16    0.0223 -0.2040  0.0380  0.1051  0.0023 -0.1702  0.3955 -0.1421  0.0065 -0.0829
17   -0.0000 -0.0000 -0.0000 -0.0000 -0.0000 -0.0000 -0.0000 -0.0000 -0.0000 -0.0000
18    0.0000 -0.0000  0.0000 -0.0000  0.0000 -0.0000  0.0000 -0.0000  0.0000 -0.0000
19   -0.0000  0.0000 -0.0000  0.0000  0.0000 -0.0000  0.0000  0.0000 -0.0000 -0.0000
20   -0.0000 -0.0000 -0.0000 -0.0000  0.0000  0.0000 -0.0000  0.0000 -0.0000  0.0000


PAM280:
       A       C       D       E       F       G       H       I       K       L
 1   -0.9551  0.4106 -1.6664 -1.5869  3.0805 -1.4626 -0.3826  0.5563 -0.9140  1.3642
 2   -0.5131 -2.3364  0.4187  0.3435 -0.9498 -0.2746  0.8309 -1.2853  1.1563 -0.5942
 3    0.0875  3.3849  0.1915 -0.0853 -0.4773  0.4604  0.3446 -1.3750 -0.2325 -2.0741
 4    0.2480  1.5272 -0.9283 -0.9340 -1.2950  0.1258 -1.6361  0.6248  0.2568  0.5620
 5    0.7054 -0.9940  0.5040  0.2544  0.4763  1.9226 -1.1114 -0.2164 -1.0927 -0.1528
 6    0.2458 -0.4034 -0.9807 -0.6503  0.4017 -0.3372  0.7964 -0.3105 -0.6215  0.0610
 7    0.1354 -0.5759 -0.4312 -0.5413  0.3968  0.2056 -0.9716  0.0404  1.4745 -0.7473
 8    0.4035  0.1498 -0.4619 -0.7018  0.0956  1.2334  0.5645 -0.7641  0.1783  0.4176
 9   -0.1673  0.3128  0.3503  0.6524  0.5359 -0.0705 -0.8847 -0.4172  0.4565  0.1761
10    0.1555  0.0971  0.0567  0.1145 -0.6231 -0.5345  0.0053 -0.5151  0.0885  0.8920
11    0.3918 -0.1091 -0.2709  0.1542  0.1512 -0.2945 -0.4323 -0.1328 -0.5404 -0.1414
12   -0.3497  0.0116  0.2490  0.1806 -0.0752  0.0695  0.0390 -0.0554 -0.5445 -0.4197
13    0.4670 -0.1172  0.1629 -0.0861 -0.3598  0.0079 -0.0211 -0.0910 -0.0491 -0.0941
14   -0.2009 -0.1291  0.1806 -0.0941 -0.2340 -0.0688 -0.0359 -0.3024  0.1291  0.0525
15    0.2653  0.0525  0.1112 -0.0035  0.3082 -0.2621  0.1478 -0.3122  0.1278 -0.2168
16   -0.2218  0.0215  0.0838 -0.1200  0.0824  0.0588 -0.0816 -0.2149 -0.0546  0.1003
17    0.0000  0.0000  0.0000 -0.0000  0.0000  0.0000  0.0000  0.0000  0.0000  0.0000
18    0.0000  0.0000 -0.0000  0.0000  0.0000  0.0000  0.0000  0.0000  0.0000  0.0000
19    0.0000  0.0000 -0.0000  0.0000 -0.0000 -0.0000 -0.0000 -0.0000 -0.0000  0.0000
20   -0.0000  0.0000 -0.0000  0.0000 -0.0000  0.0000  0.0000  0.0000  0.0000 -0.0000

          M       N       P       Q       R       S       T       V       W       Y
 1    0.4235 -1.0129 -1.2362 -1.2232 -0.2545 -0.6858 -0.7825  0.0541  3.4509  2.8226
 2   -0.5341  0.3919 -0.0607  0.7446  1.9406  0.0651 -0.3060 -1.4222  3.5661 -1.1813
 3   -2.0699  0.2214  0.2209 -0.3171  0.1502  0.7095 -0.0326 -1.0698  0.8563  1.1065
 4    0.7647 -0.6765  0.5260 -0.7037  0.7375  0.4132  0.2169  0.9255  1.1946 -1.9495
 5   -0.7192  0.1685  0.3605 -0.5952 -1.4409  0.3546  0.4131  0.3490  1.0347 -0.2203
 6   -0.2815 -0.1279  2.2035 -0.1085  0.1848  0.2254  0.2553 -0.1852 -0.2268 -0.1401
 7    0.0867  0.2315  0.0569 -0.7374  0.4131  0.4314  0.7764 -0.4333 -0.4724  0.6617
 8    0.7348  0.0036 -0.4388  0.0337  0.0448 -0.0095 -0.6340 -0.5137 -0.2226 -0.1133
 9    0.3837 -0.4166  0.8251  0.3730 -0.2413 -0.4332 -0.6784 -0.6488 -0.0171 -0.0906
10    0.2490  0.3126 -0.0231 -0.2854 -0.7423  0.3031  0.7150 -0.6320  0.1393  0.2269
11    0.2032 -0.0748 -0.3000  0.5976  0.2660  0.8985 -0.0956 -0.2027 -0.1052  0.0370
12    0.8138  0.1355  0.1118 -0.4879  0.2732 -0.0621  0.1642 -0.1616  0.0166  0.0911
13    0.1018 -0.6224  0.0511  0.1270  0.1171 -0.3095  0.1506  0.0971  0.0475  0.4203
14    0.0448  0.0306  0.1626 -0.1556 -0.0536  0.3944 -0.4623  0.4803 -0.0210  0.2828
15    0.1376 -0.0624 -0.1064 -0.1219 -0.1517 -0.0095  0.0981  0.2417  0.0414 -0.2852
16   -0.0500 -0.0471 -0.0271  0.1478  0.1096 -0.0309  0.2230  0.0936 -0.0556 -0.0172
17    0.0000  0.0000  0.0000  0.0000  0.0000  0.0000  0.0000  0.0000  0.0000  0.0000
18   -0.0000 -0.0000  0.0000 -0.0000  0.0000  0.0000  0.0000  0.0000  0.0000  0.0000
19    0.0000  0.0000  0.0000  0.0000  0.0000 -0.0000  0.0000  0.0000  0.0000  0.0000
20    0.0000 -0.0000  0.0000  0.0000 -0.0000  0.0000  0.0000  0.0000  0.0000  0.0000


PAM290:
       A       C       D       E       F       G       H       I       K       L
 1   -0.9753  0.3503 -1.6090 -1.6116  3.0745 -1.4296 -0.3924  0.5421 -0.9195  1.3615
 2   -0.5060 -2.3096  0.3544  0.3350 -0.9456 -0.2824  0.7522 -1.2682  1.1055 -0.6030
 3    0.0950  3.5169  0.0007 -0.1468 -0.5848  0.3339  0.2249 -1.2757 -0.1892 -2.0410
 4    0.2424  1.3117 -1.0662 -0.9849 -1.2254  0.0796 -1.5120  0.8080  0.2322  0.6269
 5    0.7343 -0.8367  0.4675  0.2275  0.4880  1.7765 -0.9943 -0.2478 -1.1138  0.0336
 6    0.1616 -0.4529 -0.9120 -0.6293  0.4039 -0.5310  0.7984 -0.2127 -0.4955 -0.1025
 7   -0.1963  0.5763  0.3312  0.4427 -0.3323 -0.2496  1.0380 -0.0312 -1.2837  0.6455
 8    0.3513  0.2820 -0.2037 -0.4047  0.0281  0.9199  0.1716 -1.0238  0.2744  0.6718
 9   -0.3269  0.2923  0.5031  0.9091  0.3016 -0.6274 -0.9609 -0.0290  0.2751  0.0962
10   -0.0644 -0.0853  0.0211 -0.0795  0.4725  0.5709 -0.1291  0.2818  0.2709 -0.6185
11    0.4253 -0.1579 -0.3253  0.1681 -0.1095 -0.0686 -0.3333  0.1730 -0.5437 -0.2814
12   -0.1761 -0.1487  0.0766  0.2293 -0.6185  0.0706  0.1114 -0.0472 -0.1556 -0.4044
13    0.4599 -0.0900 -0.1638 -0.0432 -0.3208 -0.1847  0.0475  0.0115  0.5110  0.1021
14   -0.4351 -0.0114 -0.0717 -0.0420 -0.1340  0.0946 -0.0105  0.2867  0.1817  0.2762
15    0.0334 -0.0349  0.3283 -0.1536  0.0430 -0.1581 -0.0619 -0.2563  0.0022  0.0741
16    0.0081  0.0243 -0.1017  0.0648  0.1208 -0.0629  0.0241 -0.1035  0.0641 -0.1077
17    0.0000  0.0000  0.0000  0.0000  0.0000 -0.0000  0.0000  0.0000  0.0000  0.0000
18    0.0000 -0.0000 -0.0000  0.0000 -0.0000 -0.0000 -0.0000 -0.0000 -0.0000  0.0000
19   -0.0000  0.0000 -0.0000  0.0000  0.0000  0.0000 -0.0000 -0.0000  0.0000  0.0000
20   -0.0000 -0.0000  0.0000 -0.0000 -0.0000 -0.0000 -0.0000 -0.0000 -0.0000 -0.0000

          M       N       P       Q       R       S       T       V       W       Y
 1    0.4874 -1.0357 -1.1936 -1.1827 -0.2861 -0.7024 -0.7400  0.0380  3.3763  2.8478
 2   -0.5658  0.3761  0.0840  0.8530  1.9436  0.0324 -0.4123 -1.3778  3.6278 -1.1935
 3   -1.9658  0.1790  0.2836 -0.3363  0.2128  0.6788  0.0777 -0.9957  0.9471  0.9850
 4    0.8440 -0.7243  0.6080 -0.6525  0.7247  0.3899  0.2078  0.9667  1.0812 -1.9579
 5   -0.8404  0.1410  0.5889 -0.5457 -1.5081  0.3506  0.3385  0.2498  1.0289 -0.3383
 6   -0.2857 -0.1050  2.1513 -0.1031  0.2277  0.1640  0.3487 -0.0895 -0.3373  0.0010
 7   -0.2148 -0.3002  0.0478  0.7845 -0.3380 -0.4996 -0.8530  0.6594  0.3831 -0.6096
 8    0.8210 -0.1392  0.1671  0.0810 -0.0776 -0.3412 -0.6658 -0.7641 -0.1890  0.0408
 9    0.1990 -0.3594  0.8752  0.2387 -0.2926 -0.4092 -0.1778 -0.5519  0.0720 -0.0271
10   -0.2537 -0.4146  0.1839  0.1381  0.5076 -0.3970 -0.7602  0.5089 -0.1473 -0.0060
11    0.3144 -0.2366 -0.1239  0.6152  0.1750  0.7374 -0.3594 -0.2909 -0.0430  0.2650
12    0.6228  0.0450  0.2624 -0.4871 -0.1014 -0.1449 -0.1547  0.3235  0.1716  0.5253
13   -0.2828 -0.2623  0.0397  0.2039 -0.4308 -0.0627 -0.1196  0.2174  0.1052  0.2625
14   -0.2211  0.3875  0.1659 -0.1100 -0.1552  0.4286 -0.5342 -0.1111 -0.0474  0.0624
15   -0.0107 -0.1138  0.0139 -0.1026  0.0891  0.2541 -0.1000  0.1832 -0.0521  0.0226
16    0.0870  0.1038 -0.0279  0.0027 -0.1079  0.0617 -0.0535  0.0941  0.0215 -0.1118
17    0.0000  0.0000  0.0000 -0.0000  0.0000 -0.0000 -0.0000  0.0000  0.0000  0.0000
18   -0.0000  0.0000 -0.0000 -0.0000  0.0000 -0.0000 -0.0000 -0.0000 -0.0000 -0.0000
19   -0.0000  0.0000  0.0000  0.0000  0.0000  0.0000  0.0000  0.0000  0.0000  0.0000
20    0.0000  0.0000  0.0000  0.0000  0.0000 -0.0000  0.0000  0.0000  0.0000  0.0000


PAM300:
       A       C       D       E       F       G       H       I       K       L
 1   -0.9208  0.3125 -1.5629 -1.6411  3.0876 -1.3886 -0.4036  0.4725 -0.9578  1.4433
 2   -0.3716 -2.3163  0.4287  0.3291 -0.9679 -0.2380  0.6936 -1.2633  1.0434 -0.6373
 3    0.0817  3.6555 -0.1060 -0.2179 -0.6808  0.2927  0.0966 -1.2342 -0.2358 -1.8736
 4    0.4115  1.0313 -0.9413 -0.9683 -1.1087  0.0875 -1.5269  0.8205  0.3630  0.6331
 5    0.6941 -0.7478  0.5966  0.3085  0.5269  1.7984 -1.0861 -0.2579 -1.1127  0.0051
 6    0.3240 -0.5910 -1.0711 -0.8147  0.3640 -0.0750  0.5088 -0.3261 -0.2349 -0.2012
 7    0.0784 -0.2941 -0.1768 -0.3170  0.5322  0.6590 -1.0712 -0.3219  1.3328 -0.5953
 8    0.3411  0.0227 -0.3706 -0.7779  0.0548  1.1429  0.8781 -0.1847 -0.3705  0.1421
 9   -0.2124  0.4684 -0.0562  0.3072  0.1548  0.4385 -0.3070 -0.8978  0.0272  0.7581
10   -0.2472 -0.0049 -0.0412 -0.3355 -0.5154  0.0069  0.2463 -0.3514  0.6087  0.8299
11    0.5914 -0.0770 -0.2119 -0.0844 -0.4162 -0.2537 -0.2557  0.1193 -0.4319  0.4456
12    0.1390 -0.1226 -0.2450 -0.0570 -0.1042  0.0526 -0.3484  0.0070  0.2594 -0.0414
13   -0.1734 -0.0544 -0.0977  0.1092 -0.2800 -0.0002 -0.0395  0.0489 -0.2292 -0.2550
14    0.1731 -0.0279 -0.2515  0.0912 -0.0740 -0.0690  0.1439 -0.3985  0.0344 -0.2211
15    0.4193 -0.0097  0.0924 -0.0194 -0.1596 -0.0085  0.0870  0.1331  0.1334 -0.0614
16   -0.0000  0.0000 -0.0000  0.0000  0.0000  0.0000  0.0000  0.0000  0.0000  0.0000
17   -0.0000 -0.0000  0.0000  0.0000 -0.0000  0.0000  0.0000  0.0000 -0.0000  0.0000
18    0.0000  0.0000  0.0000  0.0000  0.0000 -0.0000 -0.0000 -0.0000 -0.0000  0.0000
19    0.0000 -0.0000 -0.0000  0.0000 -0.0000 -0.0000  0.0000 -0.0000 -0.0000  0.0000
20    0.0000  0.0000  0.0000  0.0000  0.0000  0.0000  0.0000  0.0000  0.0000  0.0000

          M       N       P       Q       R       S       T       V       W       Y
 1    0.5230 -0.9833 -1.1220 -1.1506 -0.3799 -0.7077 -0.7160  0.0117  3.3305  2.7532
 2   -0.5840  0.3483  0.0285  0.8013  1.9056  0.0336 -0.4161 -1.3577  3.6724 -1.1324
 3   -1.7802  0.1507  0.3263 -0.3554  0.2470  0.6690  0.0741 -0.9584  1.0332  0.8155
 4    0.8731 -0.8551  0.4155 -0.7544  0.7407  0.3360  0.2815  1.1069  1.0111 -1.9570
 5   -0.7502  0.1225  0.4884 -0.5805 -1.4118  0.3467  0.3386  0.1347  0.9023 -0.3159
 6   -0.1104 -0.0628  1.9192 -0.2436  0.3949  0.2836  0.4233 -0.2793 -0.4032  0.1954
 7    0.4651  0.2944 -0.5530 -0.5640  0.4512  0.2492  0.3704 -0.5898 -0.4276  0.4780
 8   -0.0010  0.1293 -0.8105  0.0339  0.5025 -0.0395 -0.5009  0.2043 -0.1730 -0.2230
 9    0.7112 -0.2497  0.4978  0.5028 -0.0975 -0.4703 -0.6119 -0.6784 -0.1029 -0.1818
10   -0.3607  0.5065  0.0317 -0.3965 -0.5302  0.0454  0.1658  0.1250  0.0477  0.1691
11    0.0857  0.1399 -0.3489  0.3637  0.0110  0.6083  0.2206 -0.7092 -0.0422  0.2457
12   -0.3722 -0.0962  0.0930  0.5587 -0.0403  0.1052 -0.4977  0.4171 -0.0235  0.3168
13    0.4948  0.5445  0.1377 -0.2654 -0.0711  0.2413 -0.4919  0.1176  0.0831  0.1804
14    0.3190 -0.1199 -0.1622  0.1559 -0.3045  0.0000  0.2989  0.2677  0.1142  0.0303
15    0.0686 -0.1002  0.0695 -0.1627 -0.0943 -0.3190 -0.1477 -0.1130  0.0561  0.1362
16   -0.0000  0.0000 -0.0000 -0.0000 -0.0000 -0.0000  0.0000 -0.0000  0.0000 -0.0000
17    0.0000 -0.0000  0.0000  0.0000  0.0000 -0.0000  0.0000  0.0000  0.0000  0.0000
18   -0.0000  0.0000  0.0000 -0.0000  0.0000 -0.0000  0.0000  0.0000  0.0000  0.0000
19   -0.0000 -0.0000 -0.0000 -0.0000  0.0000  0.0000 -0.0000  0.0000 -0.0000  0.0000
20    0.0000 -0.0000  0.0000  0.0000 -0.0000  0.0000 -0.0000  0.0000  0.0000 -0.0000


PAM310:
       A       C       D       E       F       G       H       I       K       L
 1   -0.9113  0.3340 -1.5877 -1.6195  3.0669 -1.4654 -0.4248  0.4927 -0.8693  1.4001
 2   -0.3741 -2.6765  0.3391  0.4297 -0.9464 -0.3313  0.6731 -1.1030  1.1371 -0.5579
 3    0.0363  3.3063 -0.0333 -0.2563 -0.6693  0.3127  0.1559 -1.1914 -0.1535 -1.8964
 4    0.4431  0.9827 -0.8154 -0.8708 -1.0675  0.1994 -1.6466  0.8596  0.3124  0.5927
 5    0.4818 -0.6620  0.5782  0.6212  0.5916  1.5631 -1.1811 -0.1628 -0.9418  0.0232
 6    0.3948 -0.7283 -1.0121 -0.7298  0.4038 -0.1575  0.3129 -0.2521 -0.1654 -0.3290
 7    0.0713  0.3602  0.1142  0.3778 -0.6148 -0.7126  0.8834  0.1723 -1.4440  0.8297
 8   -0.3284  0.4195  0.1356  0.4112  0.2968 -0.1972 -0.6732 -0.7624  0.4943  0.4714
 9   -0.1917  0.1653 -0.4109 -0.3649  0.2899  1.2144  0.6659 -0.3256  0.0190  0.3998
10    0.3428 -0.0203 -0.4853 -0.1853 -0.3004 -0.0488 -0.0383 -0.2092  0.1703  0.8035
11    0.7058 -0.0190 -0.0878 -0.1520  0.1881  0.0574 -0.0783  0.0114 -0.4645 -0.4069
12   -0.1646  0.0667  0.2908 -0.1088 -0.1115 -0.0247  0.2728 -0.0985 -0.3297  0.0577
13    0.1588  0.1236  0.1442 -0.1061  0.4724 -0.1322  0.3935  0.0422  0.1908 -0.0119
14    0.3599 -0.0337  0.1189  0.0041 -0.1886  0.0448  0.0011 -0.2363 -0.0079  0.1215
15    0.2234  0.0263  0.0666 -0.1626  0.0072 -0.1120  0.0595  0.0246  0.2172 -0.0782
16    0.0431  0.0014  0.0334  0.0390  0.0410 -0.0261 -0.0246  0.0759  0.0022  0.0388
17   -0.0000 -0.0000 -0.0000  0.0000 -0.0000 -0.0000 -0.0000 -0.0000 -0.0000 -0.0000
18   -0.0000 -0.0000  0.0000 -0.0000  0.0000 -0.0000 -0.0000 -0.0000 -0.0000  0.0000
19    0.0000  0.0000 -0.0000  0.0000  0.0000 -0.0000 -0.0000 -0.0000 -0.0000 -0.0000
20    0.0000  0.0000  0.0000  0.0000  0.0000 -0.0000  0.0000 -0.0000  0.0000  0.0000

          M       N       P       Q       R       S       T       V       W       Y
 1    0.5579 -0.9428 -1.1603 -1.1691 -0.2922 -0.7317 -0.7368  0.0627  3.2438  2.7525
 2   -0.3133  0.4499 -0.0033  0.7593  1.7174 -0.0194 -0.4193 -1.2190  3.6151 -1.1572
 3   -1.8782  0.2216  0.3118 -0.3237  0.4013  0.6774  0.0268 -1.0310  1.2748  0.7081
 4    0.8343 -0.8018  0.4172 -0.8492  0.6318  0.3668  0.3071  0.9669  1.0548 -1.9173
 5   -0.6472  0.2106  0.3101 -0.4376 -1.4749  0.2833  0.2948 -0.0967  0.8486 -0.2027
 6   -0.3046 -0.0574  1.9932 -0.3534  0.2460  0.3320  0.5543 -0.0789 -0.3044  0.2361
 7   -0.2694 -0.2709  0.6782  0.6430 -0.4959 -0.2184 -0.3611  0.2310  0.4675 -0.4416
 8    0.5893 -0.3270  0.7525  0.4363 -0.2300 -0.3482 -0.1987 -0.7532 -0.1096 -0.0791
 9   -0.0247 -0.0551 -0.0309 -0.0044  0.2277 -0.3378 -0.7228  0.0030 -0.1123 -0.4036
10   -0.2621  0.3783 -0.3727  0.1616 -0.2072  0.5023  0.2340 -0.4702 -0.0860  0.0928
11    0.5317 -0.2456 -0.2321  0.4703  0.1825  0.2532 -0.2313 -0.3970 -0.0414 -0.0443
12    0.6185  0.4535  0.0363 -0.6941  0.0122  0.0888  0.1444 -0.4114  0.0019 -0.1003
13   -0.1722 -0.3584 -0.2030 -0.0286 -0.1921 -0.1997  0.6391 -0.2526  0.0367 -0.5444
14   -0.0037 -0.1538 -0.0325 -0.1669  0.1272 -0.3448  0.0974  0.0777  0.0019  0.2138
15    0.0314  0.1839  0.0646 -0.0265 -0.2793 -0.0793 -0.2363  0.0633  0.0583 -0.0524
16   -0.0727  0.0044  0.0185 -0.0586  0.0727 -0.0028 -0.0719 -0.0671 -0.0271 -0.0194
17   -0.0000 -0.0000 -0.0000 -0.0000 -0.0000 -0.0000 -0.0000 -0.0000 -0.0000 -0.0000
18   -0.0000 -0.0000 -0.0000 -0.0000  0.0000  0.0000 -0.0000  0.0000 -0.0000 -0.0000
19    0.0000  0.0000 -0.0000 -0.0000  0.0000 -0.0000  0.0000  0.0000 -0.0000 -0.0000
20    0.0000 -0.0000  0.0000 -0.0000  0.0000  0.0000 -0.0000  0.0000  0.0000  0.0000


PAM320:
       A       C       D       E       F       G       H       I       K       L
 1   -0.9504  0.3580 -1.6275 -1.5087  3.0113 -1.3447 -0.4401  0.4567 -0.9056  1.3345
 2   -0.3576 -2.4445  0.3000  0.2551 -1.0000 -0.2384  0.6601 -1.1639  1.1735 -0.6727
 3   -0.0379 -3.4047  0.0057  0.1397  0.6912 -0.3995 -0.1011  1.0922  0.2462  1.9469
 4    0.3266  1.1244 -0.7608 -0.8291 -1.1605  0.0147 -1.5262  0.8341  0.2817  0.6239
 5    0.5335 -0.7334  0.5080  0.4793  0.4585  1.6212 -1.1478 -0.0468 -0.9220 -0.0157
 6    0.1491 -0.0989 -0.3407 -0.2973 -0.1986 -0.7642  0.7477 -0.1470 -1.0584  0.5474
 7    0.1152 -0.5677 -0.7458 -0.7565  0.5984  0.2942 -0.4607 -0.2941  0.8842 -0.7154
 8    0.2405 -0.4401 -0.1827 -0.4697 -0.4045  0.0644  0.5983  0.9279 -0.3880 -0.5762
 9   -0.2922  0.0899 -0.3983 -0.1371 -0.1150  1.0923  0.4900 -0.2208  0.0306  0.4586
10   -0.2959  0.0899  0.0227  0.3836  0.0812 -0.2009 -0.2060  0.2524  0.8005  0.2360
11    0.0253  0.0167 -0.6822 -0.2027  0.0462  0.3013  0.0898 -0.0614  0.1119  0.3930
12   -0.0588 -0.0561 -0.0129 -0.1743 -0.7025 -0.1464 -0.2088 -0.1374  0.1259  0.4837
13   -0.2930  0.0545 -0.4714  0.6465  0.1696 -0.1939  0.1752  0.1662 -0.1401  0.0242
14    0.2568  0.0718  0.2741 -0.3439  0.1890 -0.0696  0.2182  0.1806  0.1441  0.2066
15    0.1623 -0.0510 -0.0358  0.1069 -0.0235 -0.0471 -0.2840  0.2235 -0.0736  0.0812
16    0.1193 -0.0099  0.0095  0.1210 -0.0746  0.0598  0.0165 -0.0245 -0.1115  0.1056
17   -0.0000 -0.0000 -0.0000 -0.0000 -0.0000 -0.0000 -0.0000 -0.0000 -0.0000 -0.0000
18    0.0000  0.0000 -0.0000 -0.0000  0.0000 -0.0000 -0.0000 -0.0000 -0.0000  0.0000
19   -0.0000  0.0000  0.0000 -0.0000  0.0000  0.0000 -0.0000 -0.0000 -0.0000  0.0000
20    0.0000 -0.0000  0.0000  0.0000 -0.0000 -0.0000  0.0000 -0.0000  0.0000  0.0000

          M       N       P       Q       R       S       T       V       W       Y
 1    0.4887 -0.9579 -1.2023 -1.1803 -0.3166 -0.6660 -0.7191  0.1021  3.2711  2.7969
 2   -0.4516  0.4626 -0.0003  0.6357  1.7925 -0.0300 -0.2797 -1.1670  3.5764 -1.0504
 3    1.7162 -0.1991 -0.1604  0.2213 -0.2762 -0.5646 -0.0402  0.9731 -1.0876 -0.7614
 4    0.8774 -0.8528  0.3377 -0.7161  0.6536  0.3101  0.2677  1.0385  1.0155 -1.8604
 5   -0.7215  0.1774  0.4734 -0.6403 -1.3650  0.3097  0.3530  0.0461  0.8678 -0.2354
 6   -0.4599 -0.2602  1.9305  0.2358 -0.1117 -0.0297  0.1658 -0.0228  0.1190 -0.1060
 7    0.0615  0.0417  0.8974 -0.7038  0.5928  0.5555  0.5298 -0.2292 -0.5683  0.4711
 8   -0.7986  0.1934 -0.4928 -0.2392  0.2871  0.1016  0.2961  0.9656  0.0608  0.2562
 9   -0.0870  0.0915  0.1626 -0.2920  0.3359 -0.3762 -0.8851  0.1874 -0.1238 -0.0112
10   -0.8130 -0.1429  0.2614 -0.0983 -0.1539 -0.6147  0.1465  0.2266  0.0092  0.0159
11   -0.3279 -0.0865 -0.3514  0.6883 -0.2081  0.2421  0.4691 -0.2680 -0.0272 -0.1684
12    0.0360  0.6600 -0.0246 -0.2313 -0.2330  0.1276  0.1027 -0.0624  0.0177  0.4948
13   -0.0174  0.3841 -0.0652 -0.4528  0.0579  0.3763  0.0376 -0.1232 -0.0192 -0.3161
14   -0.1659  0.1248 -0.0820 -0.2706 -0.0537  0.0544 -0.0773 -0.3526 -0.0292 -0.2756
15   -0.1853 -0.0272  0.0239  0.1599  0.2368  0.1577 -0.3230 -0.1591 -0.0729  0.1305
16    0.0081 -0.1458 -0.0766 -0.1553  0.2044 -0.1683  0.2286 -0.1523 -0.0390  0.0849
17   -0.0000 -0.0000 -0.0000 -0.0000 -0.0000 -0.0000 -0.0000 -0.0000 -0.0000 -0.0000
18   -0.0000  0.0000 -0.0000  0.0000  0.0000 -0.0000  0.0000  0.0000 -0.0000 -0.0000
19   -0.0000 -0.0000  0.0000  0.0000  0.0000  0.0000  0.0000  0.0000 -0.0000  0.0000
20   -0.0000 -0.0000 -0.0000 -0.0000 -0.0000  0.0000 -0.0000  0.0000  0.0000  0.0000


PAM330:
       A       C       D       E       F       G       H       I       K       L
 1   -0.8788  0.1854 -1.4811 -1.4332  2.7967 -1.3962 -0.4017  0.4410 -0.8117  1.2429
 2    0.3253  2.3478 -0.3643 -0.3492  1.1221  0.0942 -0.6030  1.2416 -1.1566  0.7669
 3   -0.0159 -3.5236  0.0242  0.1131  0.7033 -0.2809 -0.2582  1.0455  0.0590  1.8574
 4    0.1720  1.0724 -0.9036 -0.8734 -1.1163  0.1414 -1.4272  0.7878  0.1878  0.7196
 5    0.5551 -0.5968  0.5411  0.4647  0.3606  1.6011 -1.1998 -0.1832 -1.0758 -0.1313
 6    0.1124 -0.0202 -0.1911 -0.1227 -0.1107 -0.8070  0.9098 -0.1071 -1.1437  0.6062
 7    0.2516 -0.4823 -0.5989 -0.7172  0.5363  0.0207 -0.5823 -0.3651  0.6655 -0.5283
 8    0.3288 -0.4667 -0.1084 -0.3433 -0.3736 -0.0324  0.4212  0.8830 -0.3524 -0.7348
 9   -0.2191  0.0327 -0.3764 -0.2806  0.2362  1.1102  0.6180 -0.2625 -0.2479  0.0857
10   -0.3158  0.0293  0.1747  0.3628 -0.2420  0.0444 -0.2747  0.1553  0.7041  0.2268
11   -0.4799  0.0020 -0.2476  0.1168 -0.3823 -0.1393  0.1403 -0.2908 -0.1332  0.0726
12   -0.0683 -0.0885 -0.4064 -0.1306 -0.3001  0.3844  0.3198 -0.0090  0.2965  0.3267
13    0.1737 -0.0137  0.2857 -0.0266 -0.2715  0.0299  0.0616 -0.0398 -0.1503 -0.0069
14   -0.0757 -0.0130 -0.1668  0.3389 -0.0364  0.0164 -0.0559  0.2006 -0.1199  0.0836
15   -0.0879  0.0104  0.0076  0.0721  0.0920 -0.0018  0.0184 -0.0249 -0.0200 -0.0792
16    0.0000  0.0000 -0.0000  0.0000  0.0000  0.0000  0.0000  0.0000  0.0000 -0.0000
17   -0.0000  0.0000  0.0000 -0.0000 -0.0000  0.0000  0.0000  0.0000  0.0000 -0.0000
18   -0.0000 -0.0000 -0.0000 -0.0000 -0.0000 -0.0000  0.0000  0.0000  0.0000 -0.0000
19   -0.0000 -0.0000 -0.0000 -0.0000 -0.0000 -0.0000 -0.0000  0.0000 -0.0000 -0.0000
20    0.0000 -0.0000 -0.0000  0.0000 -0.0000 -0.0000 -0.0000 -0.0000 -0.0000 -0.0000

          M       N       P       Q       R       S       T       V       W       Y
 1    0.3527 -0.8824 -1.2529 -1.0851 -0.1643 -0.6920 -0.7315 -0.0070  3.5422  2.6571
 2    0.4645 -0.4477 -0.1543 -0.6897 -1.8219 -0.0658  0.2314  1.1491 -3.3792  1.2886
 3    1.6128 -0.0159 -0.1559  0.2257 -0.2781 -0.5598  0.1318  0.9506 -0.9789 -0.6561
 4    0.8519 -0.7101  0.4199 -0.7535  0.5136  0.3390  0.4106  1.0819  0.9668 -1.8807
 5   -0.5857  0.2933  0.4820 -0.5360 -1.3776  0.3712  0.2559 -0.0372  0.8650 -0.0667
 6   -0.5057 -0.4378  1.7993  0.3252 -0.2308 -0.1124  0.1502 -0.0391  0.1688 -0.2436
 7    0.0953  0.0744  1.1175 -0.5957  0.5614  0.5274  0.4195 -0.4205 -0.5191  0.5397
 8   -0.7027  0.1761 -0.2067 -0.3630  0.3506  0.1898  0.0099  0.9341  0.0513  0.3391
 9    0.2114 -0.0731  0.1191 -0.1777  0.4078 -0.2199 -0.7551  0.1303 -0.1481 -0.1909
10   -0.4561 -0.0556  0.5340 -0.3101 -0.1034 -0.6833 -0.4750  0.3343  0.0278  0.3224
11    0.3422  0.7629  0.0745 -0.3404 -0.2358  0.2186  0.0657  0.2159  0.0526  0.1852
12   -0.2873 -0.2335 -0.1954  0.0364 -0.2699 -0.0797  0.6456 -0.1496  0.0185  0.1906
13    0.3019 -0.1624  0.0043 -0.2906  0.1265 -0.2253  0.1069 -0.1436  0.0162  0.2239
14   -0.0531 -0.0541 -0.0167 -0.1105  0.1934  0.1358 -0.0333 -0.2185 -0.0487  0.0339
15    0.0042 -0.0308  0.0043 -0.0490  0.0359 -0.0782  0.1264  0.0591  0.0003 -0.0591
16    0.0000  0.0000  0.0000  0.0000 -0.0000  0.0000  0.0000  0.0000  0.0000  0.0000
17    0.0000 -0.0000  0.0000  0.0000 -0.0000  0.0000  0.0000  0.0000  0.0000  0.0000
18    0.0000 -0.0000 -0.0000 -0.0000 -0.0000  0.0000 -0.0000 -0.0000 -0.0000 -0.0000
19    0.0000  0.0000  0.0000  0.0000 -0.0000 -0.0000 -0.0000 -0.0000 -0.0000  0.0000
20    0.0000 -0.0000 -0.0000  0.0000 -0.0000  0.0000 -0.0000  0.0000 -0.0000  0.0000


PAM340:
       A       C       D       E       F       G       H       I       K       L
 1   -0.8935  0.1403 -1.4971 -1.4370  2.7813 -1.3782 -0.3335  0.4215 -0.8101  1.2194
 2    0.3310  2.3505 -0.3492 -0.3476  1.1544  0.1107 -0.7243  1.2114 -1.0946  0.7742
 3   -0.0013 -3.5101  0.0231  0.1517  0.7253 -0.2619 -0.3367  1.0179  0.0561  1.8601
 4    0.1452  1.1370 -0.9473 -0.7766 -1.0767  0.1276 -1.3936  0.7268  0.1627  0.7673
 5   -0.6142  0.5624 -0.5796 -0.3312 -0.3803 -1.5045  1.0417  0.2029  1.0178  0.0995
 6   -0.0808 -0.0592  0.2891  0.1764  0.0725  0.8634 -1.0861  0.0358  1.0832 -0.5989
 7    0.2854 -0.4044 -0.5952 -0.7093  0.6039 -0.0525 -0.5151 -0.3536  0.5397 -0.5045
 8    0.3543 -0.4465 -0.1692 -0.0843 -0.4130 -0.1068  0.3063  0.8191 -0.2947 -0.6294
 9   -0.0226 -0.0837 -0.4004 -0.5647  0.0139  0.6011  0.6780 -0.2387 -0.4153 -0.0029
10    0.3967 -0.0231  0.2815 -0.2212 -0.1560 -0.4923 -0.2262  0.2803 -0.1513  0.0755
11    0.2749  0.0607 -0.0273  0.0623  0.4453  0.2891  0.0359  0.3671 -0.2248 -0.1786
12   -0.0850 -0.0567 -0.2877 -0.1025 -0.2316  0.3729  0.1442  0.2817  0.4511  0.4427
13    0.2267  0.0106  0.3044 -0.5190  0.0425 -0.1468  0.0100  0.2964  0.2454 -0.1394
14   -0.0276  0.0037  0.1932  0.0990 -0.1954  0.0005  0.0614  0.1415 -0.1105  0.0761
15   -0.1067 -0.0010 -0.0597  0.1760  0.0958 -0.1174 -0.1030  0.0796  0.0009  0.0447
16   -0.0000 -0.0000  0.0000 -0.0000 -0.0000 -0.0000 -0.0000 -0.0000 -0.0000  0.0000
17   -0.0000 -0.0000 -0.0000 -0.0000  0.0000 -0.0000 -0.0000  0.0000 -0.0000 -0.0000
18    0.0000  0.0000  0.0000  0.0000  0.0000 -0.0000  0.0000 -0.0000  0.0000  0.0000
19   -0.0000 -0.0000 -0.0000 -0.0000 -0.0000 -0.0000 -0.0000 -0.0000  0.0000 -0.0000
20   -0.0000  0.0000  0.0000 -0.0000  0.0000  0.0000  0.0000  0.0000  0.0000  0.0000

          M       N       P       Q       R       S       T       V       W       Y
 1    0.3293 -0.8347 -1.0724 -1.0962 -0.2301 -0.6858 -0.7512 -0.0803  3.5307  2.6775
 2    0.4835 -0.3281 -0.2358 -0.6861 -1.8222 -0.0533  0.1748  1.1011 -3.3784  1.3282
 3    1.6374 -0.1663 -0.1316  0.2193 -0.2513 -0.4749  0.1361  0.9353 -0.9660 -0.6621
 4    0.8656 -0.5777  0.3455 -0.7919  0.4646  0.2898  0.4335  0.9777  0.9753 -1.8549
 5    0.6713 -0.1694 -0.7478  0.4943  1.3465 -0.2549 -0.1411 -0.0013 -0.8308  0.1185
 6    0.4687  0.3921 -1.4815 -0.3883  0.2320 -0.1356 -0.1161 -0.0090 -0.0522  0.3945
 7    0.0822  0.0774  1.0813 -0.5326  0.6204  0.4494  0.6003 -0.5218 -0.5199  0.3689
 8   -0.6550  0.0388 -0.2421 -0.4952  0.3561  0.1644  0.2501  0.8175  0.0419  0.3876
 9    0.4338  0.3825 -0.4421 -0.0975 -0.0616  0.6651 -0.1042 -0.1006 -0.0487 -0.1914
10    0.0107 -0.0176 -0.4814  0.3280 -0.2668  0.4174  0.7646 -0.6277  0.1060  0.0029
11   -0.0697 -0.4888 -0.1240  0.1909  0.4234 -0.1281 -0.1904 -0.3204 -0.0764 -0.3211
12   -0.4492 -0.1776  0.0142  0.0288 -0.1782  0.0227 -0.0108 -0.2884 -0.0422  0.1514
13    0.0031  0.2441  0.1564  0.0880 -0.2138 -0.0235 -0.5127 -0.0033  0.0451 -0.1142
14    0.1991 -0.0193  0.0962 -0.3492  0.0989  0.0023 -0.1108 -0.2699 -0.0109  0.1217
15   -0.1157  0.1158 -0.0172 -0.0277  0.0322  0.2911 -0.1534 -0.0282 -0.0254 -0.0807
16   -0.0000  0.0000 -0.0000 -0.0000  0.0000 -0.0000 -0.0000  0.0000 -0.0000 -0.0000
17   -0.0000  0.0000 -0.0000 -0.0000 -0.0000 -0.0000  0.0000 -0.0000 -0.0000 -0.0000
18   -0.0000 -0.0000 -0.0000 -0.0000 -0.0000 -0.0000  0.0000  0.0000 -0.0000 -0.0000
19    0.0000 -0.0000 -0.0000 -0.0000 -0.0000  0.0000 -0.0000 -0.0000 -0.0000 -0.0000
20    0.0000 -0.0000  0.0000  0.0000  0.0000  0.0000  0.0000  0.0000  0.0000  0.0000


PAM350:
       A       C       D       E       F       G       H       I       K       L
 1   -1.0446  0.0582 -1.6147 -1.6015  3.1391 -1.4703 -0.3743  0.4857 -0.9478  1.3479
 2    0.3362  2.5091 -0.4212 -0.4493  1.3222  0.0566 -0.6521  1.2791 -1.0597  0.7713
 3   -0.0251 -3.9132  0.1279  0.2095  0.7272 -0.2050 -0.0816  1.2272  0.1851  1.9900
 4   -0.2184 -1.1870  0.9262  0.8893  1.3009 -0.1175  1.4697 -0.7932 -0.0826 -1.0964
 5    0.7437 -0.7054  0.5574  0.3660  0.4149  1.7064 -1.3236 -0.0510 -1.0337 -0.2034
 6    0.0488 -0.1025 -0.4832 -0.3268  0.2548 -0.5982  0.6454 -0.2281 -1.0201  0.2271
 7    0.1227 -0.4508 -0.6639 -0.7897  0.6458  0.2682 -0.6548 -0.0853  0.8566 -0.7837
 8    0.1246 -0.3952 -0.4075 -0.6799 -0.5017  0.1504  0.9156  0.5802 -0.1889 -0.2020
 9   -0.1524  0.1432 -0.3892 -0.4105  0.0064  1.0526  0.6549 -0.7249  0.2308  0.5991
10    0.4923  0.0200 -0.5454  0.2245  0.1930  0.3498  0.1003  0.2140 -0.9277 -0.1710
11   -0.0590 -0.0173 -0.0096 -0.2101 -0.3209 -0.3861 -0.1297 -0.1782 -0.1932  0.5404
12    0.4864 -0.0743  0.2715 -0.1205 -0.2589 -0.0582  0.0842  0.0635 -0.0154  0.1926
13   -0.2876  0.1322  0.2917 -0.0830  0.4207 -0.0311  0.0984  0.3288 -0.0475  0.0906
14    0.2889  0.0357  0.0650 -0.3071  0.1526  0.0483  0.0376  0.1838  0.2584  0.1486
15    0.2273  0.0263  0.1049 -0.0491  0.1031 -0.1576  0.2403 -0.0800  0.0011 -0.2373
16    0.0611  0.0144 -0.0391  0.1258 -0.0786 -0.0211  0.0214  0.1210  0.0343  0.0546
17    0.0000  0.0000 -0.0000  0.0000  0.0000 -0.0000  0.0000 -0.0000  0.0000  0.0000
18   -0.0000 -0.0000  0.0000  0.0000 -0.0000 -0.0000 -0.0000 -0.0000 -0.0000  0.0000
19   -0.0000  0.0000  0.0000  0.0000 -0.0000  0.0000  0.0000  0.0000 -0.0000  0.0000
20    0.0000  0.0000  0.0000 -0.0000  0.0000  0.0000 -0.0000 -0.0000 -0.0000  0.0000

          M       N       P       Q       R       S       T       V       W       Y
 1    0.4711 -0.9927 -1.2799 -1.1598 -0.2671 -0.7119 -0.7888  0.0170  3.8016  2.9329
 2    0.5805 -0.4654 -0.0911 -0.8361 -1.9342 -0.1134  0.2855  1.2793 -3.8641  1.4671
 3    1.7208 -0.1308 -0.2133  0.3471 -0.3374 -0.6497 -0.0626  0.9288 -1.1413 -0.7037
 4   -1.0474  0.7134 -0.2867  0.5877 -0.5133 -0.2128 -0.1398 -1.1633 -1.0037  1.9749
 5   -0.8041  0.0534  0.3937 -0.5891 -1.3982  0.4585  0.5076  0.1569  0.8489 -0.0989
 6   -0.2974 -0.2781  2.0314  0.5136 -0.1557 -0.0090  0.0673 -0.0119  0.0370 -0.3145
 7    0.2976  0.1139  0.7011 -0.6312  0.7457  0.3554  0.6418 -0.4672 -0.4539  0.2318
 8   -0.8081  0.2931 -0.3510 -0.4435  0.1399  0.3310  0.3804  0.8533  0.0109  0.1983
 9    0.2474  0.2006 -0.0071 -0.1816 -0.2799 -0.3966 -0.1726 -0.2482 -0.0454 -0.1265
10    0.2940  0.0643 -0.4733  0.2705  0.6543  0.0395 -0.0449 -0.4483 -0.1254 -0.1806
11    0.1084  0.5173 -0.1959  0.0583 -0.2492  0.5453  0.6355 -0.5524 -0.0197  0.1160
12    0.0813 -0.1013  0.1695 -0.4346  0.1051  0.2585 -0.5853 -0.2618 -0.0450  0.2426
13   -0.2156  0.3592  0.0080 -0.3036  0.0982  0.0322 -0.1455 -0.2182 -0.0277 -0.5002
14   -0.3254 -0.4232 -0.1564  0.3830 -0.0932  0.0373  0.0866 -0.2652 -0.0209 -0.1346
15    0.2879 -0.0667 -0.0867 -0.1517 -0.2211 -0.0171  0.1619  0.0137  0.0911 -0.1902
16   -0.0562 -0.0135  0.0536 -0.1277  0.0069 -0.2415  0.1435 -0.1216  0.0234  0.0392
17   -0.0000  0.0000  0.0000 -0.0000  0.0000  0.0000  0.0000  0.0000  0.0000 -0.0000
18   -0.0000 -0.0000 -0.0000 -0.0000  0.0000 -0.0000  0.0000 -0.0000 -0.0000 -0.0000
19    0.0000 -0.0000  0.0000  0.0000  0.0000  0.0000  0.0000 -0.0000  0.0000  0.0000
20    0.0000  0.0000  0.0000  0.0000  0.0000 -0.0000  0.0000  0.0000  0.0000  0.0000


PAM360:
       A       C       D       E       F       G       H       I       K       L
 1   -1.0379  0.2860 -1.6399 -1.6113  3.1193 -1.4923 -0.4064  0.4084 -0.9757  1.2211
 2   -0.3474 -2.6825  0.3925  0.4169 -1.2699 -0.0864  0.6306 -1.1963  1.0716 -0.6247
 3   -0.0413 -3.7611  0.1412  0.2361  0.8124 -0.2505 -0.1343  1.2247  0.1055  2.0167
 4    0.2589  1.1379 -0.8388 -0.8092 -1.1012  0.2015 -1.5419  0.7706  0.0903  0.9840
 5    0.7025 -0.6879  0.5086  0.3917  0.4610  1.7558 -1.2615 -0.0720 -1.0858 -0.1546
 6    0.0837 -0.2649 -0.6386 -0.4539  0.0436 -0.6239  0.5850 -0.0947 -0.8912  0.1203
 7   -0.0886  0.5674  0.6205  0.9592 -0.3891 -0.3662  0.4607 -0.2174 -0.9110  0.8906
 8    0.1179 -0.2171 -0.4144 -0.3556 -0.3487  0.3644  1.0393  0.4992 -0.6137  0.0028
 9   -0.1672  0.1327 -0.3983 -0.4172  0.0729  0.9047  0.5537 -0.6900  0.4284  0.5989
10   -0.1567 -0.0778  0.4336 -0.1720 -0.2409 -0.0736  0.0513  0.1984  0.6988 -0.0631
11    0.0763  0.0146 -0.4144  0.3609  0.1270  0.4088 -0.1242  0.0947 -0.0132 -0.1992
12   -0.2416 -0.0362 -0.2474  0.1571 -0.3541 -0.1499 -0.3191 -0.2678  0.1170  0.4925
13   -0.2999  0.1113  0.0862  0.0982  0.4614 -0.1110  0.0562  0.1143  0.0786 -0.0111
14    0.1298  0.0180  0.0166 -0.1196  0.1010 -0.0359  0.0694  0.0443  0.1286  0.0641
15    0.0000 -0.0000 -0.0000  0.0000  0.0000 -0.0000 -0.0000 -0.0000  0.0000 -0.0000
16   -0.0000  0.0000 -0.0000  0.0000  0.0000  0.0000  0.0000  0.0000  0.0000  0.0000
17   -0.0000  0.0000  0.0000 -0.0000 -0.0000  0.0000  0.0000  0.0000 -0.0000 -0.0000
18   -0.0000 -0.0000 -0.0000  0.0000  0.0000 -0.0000 -0.0000 -0.0000 -0.0000 -0.0000
19    0.0000  0.0000  0.0000 -0.0000  0.0000  0.0000  0.0000 -0.0000  0.0000  0.0000
20   -0.0000  0.0000 -0.0000 -0.0000  0.0000  0.0000 -0.0000  0.0000  0.0000 -0.0000

          M       N       P       Q       R       S       T       V       W       Y
 1    0.4514 -1.0131 -1.1453 -1.1018 -0.2760 -0.7140 -0.8080 -0.0251  3.8799  2.8808
 2   -0.3869  0.4436  0.1422  0.7760  1.8483  0.0903 -0.2515 -1.1714  3.7426 -1.5375
 3    1.7926 -0.1774 -0.3388  0.2397 -0.4158 -0.6908 -0.0894  0.9681 -1.2295 -0.4081
 4    1.1008 -0.7062  0.2174 -0.6851  0.5087  0.1347  0.2122  1.1941  0.9174 -2.0462
 5   -0.7415  0.0705  0.5060 -0.5076 -1.2946  0.3336  0.3837 -0.0237  0.7737 -0.0576
 6   -0.2697 -0.2753  2.0711  0.3319  0.0101  0.1469  0.1851  0.1134 -0.0670 -0.1119
 7    0.0333 -0.1971 -0.2457  0.6428 -0.6819 -0.3319 -0.8258  0.0815  0.4009 -0.4021
 8   -0.6764  0.2649 -0.7521 -0.2306  0.1235  0.3410  0.1305  0.7431  0.0914 -0.1094
 9    0.1906  0.1195  0.1588 -0.1539 -0.3009 -0.2827 -0.2802 -0.2598 -0.0869 -0.1229
10   -0.4689 -0.3338  0.3286 -0.1886 -0.3907 -0.0946 -0.4318  0.6236  0.1350  0.2234
11   -0.2341 -0.4104  0.0127  0.4119  0.4265 -0.6448 -0.1627  0.2408 -0.0604  0.0891
12   -0.3797  0.2602 -0.0477  0.1591 -0.0559 -0.0728  0.5201  0.1546 -0.0051  0.3168
13   -0.2650  0.3014  0.0608 -0.1467 -0.0189 -0.2941  0.1788  0.0597  0.0082 -0.4686
14   -0.1243 -0.2984 -0.1181  0.2296 -0.1469  0.0604  0.2273 -0.1382  0.0174 -0.1251
15   -0.0000  0.0000 -0.0000  0.0000 -0.0000 -0.0000 -0.0000  0.0000  0.0000 -0.0000
16    0.0000 -0.0000  0.0000 -0.0000 -0.0000  0.0000  0.0000  0.0000  0.0000  0.0000
17    0.0000  0.0000  0.0000  0.0000 -0.0000 -0.0000  0.0000  0.0000  0.0000  0.0000
18    0.0000 -0.0000 -0.0000 -0.0000 -0.0000  0.0000  0.0000  0.0000 -0.0000 -0.0000
19    0.0000  0.0000  0.0000  0.0000  0.0000  0.0000  0.0000  0.0000  0.0000  0.0000
20    0.0000  0.0000  0.0000  0.0000 -0.0000  0.0000 -0.0000  0.0000  0.0000 -0.0000


PAM370:
       A       C       D       E       F       G       H       I       K       L
 1   -1.0539  0.2060 -1.5596 -1.5587  3.1178 -1.4525 -0.4212  0.4893 -0.9698  1.2167
 2   -0.3503 -2.7715  0.4873  0.4232 -1.2408 -0.2138  0.6451 -1.1442  1.2186 -0.6770
 3   -0.0154 -3.6599 -0.0397  0.2187  0.8319 -0.3143 -0.1244  1.1158  0.0996  1.9384
 4   -0.2481 -1.1016  0.6612  0.6803  1.0804 -0.2006  1.5426 -0.8069 -0.0026 -1.0235
 5    0.7205 -0.7535  0.4076  0.3624  0.6496  1.7901 -1.0056 -0.1831 -0.9979 -0.2974
 6    0.0413 -0.1719 -0.5712 -0.4839 -0.0211 -0.7075  0.4994 -0.1681 -0.8437  0.1555
 7   -0.0843  0.4374  0.5687  0.6323 -0.3433 -0.2552  0.6771 -0.1100 -0.7841  0.9261
 8    0.1084 -0.2533 -0.2702 -0.4865 -0.1354  0.1530  0.7750  0.6522 -0.5887 -0.4009
 9   -0.2165  0.1091 -0.8330 -0.1724  0.1728  0.8464  0.5327 -0.6232  0.2472  0.5096
10    0.2122 -0.0553 -0.0015 -0.2751 -0.2025 -0.0006  0.1654 -0.1767 -0.5830  0.2035
11   -0.2678 -0.0332  0.1744 -0.2094 -0.1145 -0.2018  0.1217 -0.2297  0.2905  0.1596
12    0.0287 -0.0963 -0.2654  0.3092 -0.4575 -0.1708 -0.2056 -0.0515  0.0455  0.3034
13    0.1299 -0.0291 -0.0149 -0.1148 -0.0757  0.0249  0.2998  0.2460  0.3882 -0.0427
14    0.2261 -0.0300 -0.2062  0.1621 -0.1367  0.0352  0.0332  0.0734 -0.0079  0.0060
15    0.0165 -0.0262  0.0752 -0.1586 -0.1065  0.0820 -0.0483 -0.0704  0.0139  0.0440
16   -0.0000 -0.0000 -0.0000  0.0000 -0.0000  0.0000 -0.0000  0.0000 -0.0000  0.0000
17    0.0000 -0.0000 -0.0000 -0.0000  0.0000 -0.0000 -0.0000 -0.0000 -0.0000 -0.0000
18   -0.0000 -0.0000 -0.0000  0.0000 -0.0000 -0.0000 -0.0000 -0.0000 -0.0000 -0.0000
19    0.0000 -0.0000  0.0000  0.0000 -0.0000 -0.0000  0.0000 -0.0000 -0.0000 -0.0000
20   -0.0000 -0.0000  0.0000 -0.0000 -0.0000 -0.0000 -0.0000  0.0000 -0.0000  0.0000

          M       N       P       Q       R       S       T       V       W       Y
 1    0.4152 -1.0196 -1.1799 -1.0931 -0.3659 -0.7295 -0.7755  0.0165  3.8185  2.8993
 2   -0.3520  0.4317  0.1384  0.7861  1.7179  0.0762 -0.2927 -1.1863  3.7221 -1.4178
 3    1.7438 -0.1245 -0.2924  0.2422 -0.3889 -0.6167  0.1085  1.0537 -1.3061 -0.4703
 4   -0.9998  0.6918 -0.1777  0.6845 -0.2312 -0.2003 -0.3330 -1.0124 -1.1084  2.1053
 5   -0.6907  0.1160  0.5920 -0.4514 -1.3291  0.2767  0.2815 -0.0622  0.6848 -0.1104
 6   -0.1621 -0.3230  2.1020  0.4346 -0.0055  0.1114  0.2052  0.0064 -0.0306 -0.0671
 7   -0.1798  0.0948 -0.3515  0.5930 -0.8236 -0.3237 -0.7044  0.0917  0.3718 -0.4329
 8   -0.5704  0.4467 -0.4354 -0.2640  0.2855  0.3535 -0.0772  0.8228  0.0735 -0.1885
 9   -0.0327  0.1525 -0.0524 -0.0248  0.0526 -0.3118  0.0583 -0.0844 -0.1129 -0.2170
10    0.4064 -0.1083 -0.4907  0.1638  0.0455  0.6199  0.6721 -0.6399 -0.0330  0.0777
11    0.1525  0.4847  0.1688 -0.5402 -0.4549  0.4835 -0.0667  0.0356  0.0243  0.0227
12   -0.4180  0.1315 -0.0562 -0.0606 -0.0351 -0.0965  0.4457  0.2032  0.0553  0.3909
13   -0.1495 -0.4555 -0.0261  0.0370 -0.4004  0.0397  0.1470 -0.0676  0.0729 -0.0092
14    0.1124 -0.0249  0.0348 -0.1180  0.0206  0.1077 -0.2868 -0.1133 -0.0044  0.1167
15    0.0011 -0.0504  0.0014  0.0922  0.0177  0.0209 -0.0981  0.0828 -0.0085  0.1191
16   -0.0000 -0.0000  0.0000 -0.0000  0.0000  0.0000 -0.0000 -0.0000 -0.0000  0.0000
17   -0.0000 -0.0000 -0.0000 -0.0000 -0.0000  0.0000 -0.0000 -0.0000 -0.0000 -0.0000
18    0.0000 -0.0000 -0.0000  0.0000 -0.0000 -0.0000  0.0000  0.0000  0.0000  0.0000
19    0.0000 -0.0000  0.0000 -0.0000  0.0000 -0.0000  0.0000  0.0000 -0.0000  0.0000
20   -0.0000  0.0000  0.0000 -0.0000  0.0000 -0.0000 -0.0000 -0.0000 -0.0000 -0.0000


PAM380:
       A       C       D       E       F       G       H       I       K       L
 1   -0.9922  0.1103 -1.5430 -1.4438  3.0677 -1.4146 -0.4439  0.5153 -0.9440  1.2334
 2    0.2452  2.6816 -0.4883 -0.4290  1.2094  0.2427 -0.6428  1.1875 -1.2119  0.7202
 3   -0.0232 -3.5827 -0.0358  0.1227  0.8109 -0.2297 -0.1454  1.1303  0.1743  1.8909
 4   -0.2974 -1.1138  0.6248  0.6713  1.1450  0.0179  1.5400 -0.7795  0.0835 -0.9096
 5    0.8057 -0.6630  0.4606  0.4175  0.4531  1.7361 -0.9214 -0.1981 -0.9233 -0.2605
 6    0.0861 -0.0352 -0.2844 -0.1925 -0.1992 -0.5641  0.6714 -0.2803 -0.8718  0.7757
 7    0.0499 -0.3961 -0.6959 -0.7646  0.3663  0.1448 -0.4870 -0.1506  0.6307 -0.6291
 8    0.2635 -0.3288 -0.3425 -0.5899 -0.3999  0.2784  0.8507  0.5674 -0.7357 -0.4664
 9   -0.2338  0.1597 -0.5164 -0.2967 -0.0419  0.9738  0.5712 -0.6198  0.0938  0.5389
10   -0.1422  0.0648 -0.1227  0.0656  0.2434  0.2466  0.2801  0.1571  0.6514 -0.1112
11    0.0533  0.0944  0.0003 -0.0285  0.5548 -0.0151  0.2195  0.1503 -0.1899 -0.4508
12   -0.2267 -0.0422  0.2417 -0.2920 -0.2412 -0.0917  0.0714 -0.1533  0.1020  0.0542
13   -0.0574 -0.0123 -0.1071  0.0719 -0.0192  0.1471 -0.2926 -0.1662 -0.3553 -0.0833
14    0.1985 -0.0309  0.1303 -0.1862 -0.2142  0.1530 -0.0619  0.2036  0.1145 -0.0526
15    0.0659 -0.0033 -0.0513  0.0746 -0.0202 -0.0149  0.0169  0.0195 -0.0043  0.0289
16    0.0000  0.0000 -0.0000  0.0000 -0.0000 -0.0000  0.0000 -0.0000  0.0000 -0.0000
17   -0.0000 -0.0000 -0.0000  0.0000 -0.0000 -0.0000 -0.0000 -0.0000 -0.0000 -0.0000
18   -0.0000  0.0000 -0.0000  0.0000 -0.0000  0.0000 -0.0000  0.0000  0.0000 -0.0000
19    0.0000  0.0000  0.0000  0.0000  0.0000  0.0000  0.0000  0.0000  0.0000  0.0000
20    0.0000  0.0000  0.0000  0.0000 -0.0000  0.0000  0.0000 -0.0000 -0.0000 -0.0000

          M       N       P       Q       R       S       T       V       W       Y
 1    0.3603 -0.9939 -1.1723 -1.1100 -0.3694 -0.7474 -0.7863  0.1096  3.7804  2.7837
 2    0.4483 -0.4031 -0.1648 -0.7225 -1.7550 -0.0861  0.2979  1.1189 -3.6332  1.3849
 3    1.5730 -0.0399 -0.1469  0.1256 -0.3666 -0.6015  0.1352  1.0592 -1.2205 -0.6299
 4   -0.9041  0.5182 -0.2557  0.6377 -0.2686 -0.2245 -0.3254 -1.0568 -1.0989  1.9960
 5   -0.6327  0.1713  0.3014 -0.5779 -1.3689  0.3194  0.2787 -0.0257  0.7148 -0.0872
 6   -0.5975 -0.3742  1.6584  0.6032 -0.4303 -0.0202  0.0265  0.0166  0.1185 -0.1069
 7    0.1073 -0.1195  1.0583 -0.5334  0.5365  0.3457  0.7337 -0.2350 -0.3274  0.3655
 8   -0.2712  0.0073 -0.4499 -0.1610  0.3981  0.4627  0.1422  0.6278  0.0291  0.1180
 9    0.3999 -0.0855 -0.1930 -0.0241 -0.0038 -0.2123  0.0043 -0.3243 -0.0458 -0.1444
10   -0.6083 -0.0367  0.2702 -0.3453 -0.0910 -0.4369 -0.5477  0.6841  0.0204 -0.2415
11    0.4189 -0.1093  0.1503  0.1270 -0.0419  0.1447 -0.3530 -0.2107  0.0024 -0.5166
12    0.2856  0.3987  0.1674 -0.2907 -0.3193  0.4718 -0.4231  0.1028  0.0252  0.1595
13    0.1257  0.3253  0.1630  0.1516  0.3991 -0.2637 -0.3268  0.2154 -0.0558  0.1404
14    0.1054 -0.2938  0.0740  0.1740 -0.0413 -0.1470 -0.2481 -0.1173  0.0210  0.2190
15    0.0051  0.0002  0.0101 -0.0791  0.0268  0.0181 -0.0483 -0.0501 -0.0086  0.0139
16    0.0000  0.0000 -0.0000  0.0000 -0.0000 -0.0000  0.0000  0.0000  0.0000  0.0000
17    0.0000 -0.0000 -0.0000  0.0000 -0.0000  0.0000 -0.0000  0.0000 -0.0000  0.0000
18    0.0000  0.0000  0.0000  0.0000 -0.0000  0.0000  0.0000 -0.0000  0.0000  0.0000
19   -0.0000  0.0000  0.0000  0.0000  0.0000  0.0000 -0.0000  0.0000  0.0000  0.0000
20    0.0000 -0.0000  0.0000 -0.0000  0.0000 -0.0000  0.0000  0.0000  0.0000  0.0000


PAM390:
       A       C       D       E       F       G       H       I       K       L
 1   -0.9272  0.0342 -1.5141 -1.4789  2.9805 -1.3737 -0.4645  0.4590 -0.9505  1.2021
 2    0.2498  2.6075 -0.4767 -0.4189  1.2384  0.0406 -0.6335  1.2088 -1.1021  0.7666
 3   -0.0060  3.6792 -0.0276 -0.1857 -0.8024  0.2640  0.1088 -1.0837 -0.0157 -1.8310
 4   -0.2208 -1.0338  0.7463  0.6360  1.1530  0.0668  1.5509 -0.8546  0.0074 -1.0252
 5    0.7220 -0.5117  0.4625  0.3819  0.4934  1.6355 -0.9743 -0.1531 -1.0442 -0.2118
 6    0.1426 -0.1770 -0.4368 -0.4021 -0.0824 -0.5900  0.7341 -0.0194 -0.5056  0.4149
 7    0.1559 -0.4314 -0.2553 -0.5441  0.3650  0.1711 -0.7841  0.0880  0.6334 -0.8290
 8    0.2416  0.1656  0.7096  0.6876  0.4333 -1.0186 -0.7339  0.0113  0.4148  0.0192
 9   -0.3656  0.2082 -0.0079 -0.0178 -0.0637  0.3868 -0.1657 -0.8247  0.4066  0.8474
10   -0.3393  0.0133 -0.2651  0.2488 -0.0257  0.4872 -0.0443  0.1121  0.4899 -0.1021
11    0.1373  0.1203 -0.0735 -0.2920  0.6773  0.1943  0.2056  0.0567  0.2989 -0.1910
12   -0.1769  0.0151  0.1547 -0.0917  0.0842  0.0487  0.2703  0.1103  0.2161  0.1050
13    0.0322 -0.0322 -0.2656  0.1511  0.1381 -0.0546 -0.0602 -0.2728  0.1785  0.2546
14    0.2078 -0.0040  0.0630  0.1188 -0.1051  0.0480  0.1449  0.1665  0.0251  0.1044
15   -0.0982 -0.0266  0.0952 -0.1242 -0.1032 -0.0309 -0.0259  0.1067  0.1581 -0.0051
16    0.0000  0.0000  0.0000 -0.0000  0.0000  0.0000  0.0000 -0.0000  0.0000  0.0000
17    0.0000  0.0000 -0.0000  0.0000 -0.0000 -0.0000  0.0000 -0.0000  0.0000 -0.0000
18   -0.0000  0.0000  0.0000  0.0000  0.0000  0.0000  0.0000  0.0000  0.0000  0.0000
19    0.0000 -0.0000 -0.0000 -0.0000 -0.0000  0.0000 -0.0000  0.0000  0.0000  0.0000
20   -0.0000 -0.0000  0.0000 -0.0000 -0.0000 -0.0000 -0.0000 -0.0000 -0.0000 -0.0000

          M       N       P       Q       R       S       T       V       W       Y
 1    0.4001 -0.9434 -1.1716 -1.0769 -0.3533 -0.6848 -0.7201  0.0118  3.7682  2.8029
 2    0.5233 -0.5324 -0.1272 -0.5946 -1.7423 -0.0600  0.1627  1.0958 -3.6495  1.4436
 3   -1.5015  0.0607  0.1109 -0.2575  0.3856  0.4855 -0.0754 -1.0420  1.1591  0.5745
 4   -0.8462  0.4851 -0.3937  0.7183 -0.3104 -0.1761 -0.3786 -1.0182 -1.0143  1.9080
 5   -0.7091  0.1555  0.3758 -0.2997 -1.4572  0.3313  0.3031 -0.0055  0.6935 -0.1880
 6   -0.6817 -0.3617  1.8391  0.0769 -0.1709  0.1745  0.1420 -0.1053 -0.0048  0.0134
 7    0.4088  0.0600  0.6597 -0.8112  0.6115  0.3413  0.5496 -0.4951 -0.3561  0.4619
 8   -0.2070 -0.0111  0.3512 -0.0291 -0.2118 -0.2462 -0.2780 -0.1599  0.0453 -0.1840
 9    0.5512 -0.0574  0.2628  0.1205 -0.3609 -0.1409  0.0102 -0.7959 -0.0590  0.0657
10   -0.3018 -0.0655  0.3592 -0.1187  0.0280 -0.8120 -0.2984  0.4641  0.0222  0.1481
11   -0.0476 -0.4906 -0.0728  0.3411 -0.0266 -0.0238 -0.0429 -0.1378 -0.0327 -0.6002
12   -0.0765  0.2206  0.0002 -0.5151 -0.1610  0.3213 -0.3529  0.0052 -0.0053 -0.1722
13   -0.4114  0.0347 -0.1959 -0.1114  0.1130  0.1716  0.3069  0.1527 -0.0896 -0.0397
14   -0.0463 -0.2351 -0.0950 -0.2311  0.0362 -0.1469  0.1089 -0.2144  0.0103  0.0439
15   -0.0882 -0.0589 -0.0354  0.0886 -0.1633  0.0474  0.1357  0.0194  0.0334  0.0753
16   -0.0000  0.0000  0.0000 -0.0000  0.0000 -0.0000  0.0000  0.0000  0.0000  0.0000
17    0.0000  0.0000  0.0000 -0.0000 -0.0000  0.0000  0.0000  0.0000  0.0000  0.0000
18    0.0000 -0.0000  0.0000  0.0000  0.0000  0.0000  0.0000  0.0000  0.0000  0.0000
19   -0.0000 -0.0000 -0.0000  0.0000  0.0000  0.0000 -0.0000 -0.0000 -0.0000  0.0000
20   -0.0000 -0.0000 -0.0000 -0.0000 -0.0000 -0.0000 -0.0000  0.0000 -0.0000 -0.0000


PAM400:
       A       C       D       E       F       G       H       I       K       L
 1   -0.9105 -0.0212 -1.4424 -1.4317  2.8055 -1.3521 -0.3416  0.3389 -0.8306  1.0261
 2    0.2229  2.4578 -0.5354 -0.4978  1.3972 -0.0515 -0.6829  1.1968 -1.1362  0.8150
 3   -0.0330 -3.7482  0.0850  0.1534  0.8810 -0.1945 -0.1990  0.9631  0.0953  1.8851
 4   -0.1155 -0.9590  0.8350  0.7820  0.9891 -0.0637  1.2553 -0.7877  0.1186 -1.1049
 5    0.7451 -0.5220  0.4936  0.4460  0.3983  1.5050 -0.9415 -0.0492 -1.1135 -0.1795
 6    0.2737 -0.4208 -0.4132 -0.5676  0.4760 -0.3252 -0.1149 -0.0200  0.0251 -0.4864
 7   -0.1332  0.1283 -0.1037 -0.0452 -0.1140 -0.2898  1.1399 -0.1756 -0.8610  0.5786
 8    0.3356 -0.1461 -0.0013  0.2154  0.1196 -0.7589  0.0083  0.8940 -0.4096 -0.6688
 9   -0.0195 -0.1864 -0.5650 -0.6544 -0.0206  0.6213  0.6362  0.0442 -0.5137 -0.4264
10    0.2230 -0.0217  0.4896 -0.1789 -0.2808 -0.4874  0.0668  0.1871 -0.2206  0.3051
11   -0.1744  0.1571  0.2244  0.0472  0.4664 -0.0939 -0.1578 -0.1260 -0.2621 -0.2458
12   -0.4051  0.0134  0.0415 -0.2044  0.1661  0.2718  0.1928  0.3905  0.2752  0.2325
13    0.0353  0.0535  0.0264 -0.2554  0.3274 -0.0374 -0.2105 -0.0027  0.1232  0.0530
14   -0.1092 -0.0346 -0.0346  0.0039  0.0866 -0.1316 -0.0605 -0.4137  0.0383  0.1185
15    0.0000  0.0000  0.0000 -0.0000 -0.0000  0.0000 -0.0000 -0.0000 -0.0000  0.0000
16    0.0000  0.0000 -0.0000 -0.0000  0.0000 -0.0000  0.0000 -0.0000  0.0000  0.0000
17   -0.0000  0.0000  0.0000 -0.0000  0.0000 -0.0000  0.0000 -0.0000 -0.0000 -0.0000
18   -0.0000 -0.0000 -0.0000 -0.0000 -0.0000 -0.0000 -0.0000 -0.0000 -0.0000 -0.0000
19   -0.0000  0.0000 -0.0000 -0.0000 -0.0000 -0.0000  0.0000  0.0000  0.0000 -0.0000
20    0.0000 -0.0000  0.0000 -0.0000 -0.0000  0.0000  0.0000 -0.0000  0.0000 -0.0000

          M       N       P       Q       R       S       T       V       W       Y
 1    0.2857 -0.8748 -1.1291 -1.0710 -0.1879 -0.6889 -0.7544 -0.0935  4.0277  2.6457
 2    0.4933 -0.4673 -0.0842 -0.7043 -1.7246 -0.1267  0.0992  1.0681 -3.3811  1.6420
 3    1.4669 -0.1092 -0.1871  0.2392 -0.3192 -0.5090  0.0589  0.9704 -1.1080 -0.3909
 4   -0.8018  0.4694 -0.5141  0.6782 -0.1706 -0.1973 -0.4110 -1.0620 -0.9624  2.0222
 5   -0.8450  0.1430  0.2151 -0.2475 -1.2888  0.3411  0.3091  0.0162  0.6812 -0.1067
 6    0.0106 -0.1462  1.7660 -0.4759  0.2909  0.3604  0.4179 -0.5666 -0.2283  0.1444
 7   -0.3315 -0.3294  0.7233  0.8080 -0.5581 -0.1131 -0.3266  0.1679  0.1780 -0.3428
 8   -0.6309  0.3077 -0.1277  0.0238  0.3442  0.0274 -0.0767  0.6777  0.0476 -0.1810
 9    0.3473  0.1824 -0.5022  0.0243  0.2429  0.4740  0.3411  0.1145 -0.0959 -0.0440
10    0.1083  0.0432 -0.2528 -0.1830 -0.1652  0.6558  0.1379 -0.5071  0.0246  0.0560
11    0.5264  0.3961  0.0490  0.1235 -0.0112  0.0578 -0.4111 -0.1545  0.0058 -0.4169
12   -0.4377  0.2987  0.0482 -0.2635 -0.0288  0.1126 -0.2750 -0.1713 -0.0635 -0.1940
13   -0.2399 -0.1909 -0.1651  0.5051  0.0838  0.0597  0.2457 -0.1431 -0.0669 -0.2011
14   -0.1627  0.1354 -0.0097 -0.0894  0.0284  0.3393  0.0092  0.3349 -0.0515  0.0028
15   -0.0000  0.0000  0.0000  0.0000  0.0000 -0.0000 -0.0000  0.0000  0.0000  0.0000
16   -0.0000  0.0000 -0.0000 -0.0000 -0.0000 -0.0000  0.0000 -0.0000 -0.0000 -0.0000
17   -0.0000 -0.0000  0.0000 -0.0000  0.0000 -0.0000  0.0000  0.0000 -0.0000 -0.0000
18   -0.0000  0.0000 -0.0000 -0.0000 -0.0000 -0.0000 -0.0000 -0.0000 -0.0000 -0.0000
19    0.0000  0.0000  0.0000  0.0000 -0.0000 -0.0000  0.0000  0.0000  0.0000  0.0000
20    0.0000 -0.0000 -0.0000 -0.0000 -0.0000  0.0000 -0.0000  0.0000 -0.0000 -0.0000


PAM410:
       A       C       D       E       F       G       H       I       K       L
 1   -1.0637 -0.0715 -1.5348 -1.5140  3.1260 -1.5190 -0.3995  0.3206 -0.9206  1.2428
 2    0.2290  2.7916 -0.5337 -0.5120  1.6447 -0.1128 -0.5784  1.1837 -1.2245  0.8392
 3   -0.0254 -4.0009  0.1374  0.2188  0.8963 -0.1786 -0.1058  1.2099  0.0759  2.0267
 4   -0.1832 -1.1284  0.7777  0.7186  1.1000  0.1055  1.4279 -0.9372 -0.0318 -1.0941
 5    0.7854 -0.4991  0.3348  0.3018  0.3142  1.7736 -1.1036 -0.0495 -1.0836 -0.1762
 6    0.0591 -0.2649 -0.5982 -0.5957  0.2402 -0.4588  0.0881 -0.2232 -0.2931 -0.0496
 7    0.0273 -0.2772 -0.0441 -0.1970  0.4529 -0.0322 -1.1346 -0.0062  1.0598 -0.8202
 8    0.1351 -0.3258 -0.6188 -0.7045 -0.0558  0.4212  0.6918  0.4419 -0.3805 -0.5164
 9   -0.2079  0.1482 -0.3662 -0.3340  0.3101  0.9907  0.2596 -0.3586  0.6483  0.1898
10   -0.0603 -0.0048  0.3555  0.1723  0.1818 -0.1648 -0.0415  0.4238  0.3670 -0.3661
11    0.1542  0.1046  0.2322 -0.0057  0.7510 -0.0092 -0.0599 -0.0074 -0.4632 -0.4085
12    0.3110 -0.0656  0.0598 -0.1399 -0.1655  0.1043  0.2168  0.2548  0.1447 -0.2419
13   -0.2072  0.0263  0.0025  0.0768  0.2248 -0.0822  0.3296 -0.2057  0.0616  0.0553
14    0.1629  0.0029 -0.1998  0.2431  0.0632 -0.0220  0.0197  0.0911  0.0383  0.0914
15    0.0000  0.0000  0.0000  0.0000  0.0000  0.0000  0.0000  0.0000  0.0000  0.0000
16   -0.0000  0.0000 -0.0000  0.0000 -0.0000  0.0000 -0.0000  0.0000 -0.0000 -0.0000
17   -0.0000 -0.0000 -0.0000 -0.0000 -0.0000 -0.0000 -0.0000  0.0000  0.0000 -0.0000
18    0.0000  0.0000  0.0000  0.0000  0.0000 -0.0000  0.0000  0.0000  0.0000 -0.0000
19    0.0000  0.0000 -0.0000  0.0000 -0.0000  0.0000  0.0000  0.0000 -0.0000  0.0000
20    0.0000  0.0000  0.0000 -0.0000  0.0000  0.0000  0.0000  0.0000 -0.0000  0.0000

          M       N       P       Q       R       S       T       V       W       Y
 1    0.3433 -0.9653 -1.2595 -1.0644 -0.2551 -0.7541 -0.8108 -0.0915  4.2857  2.9054
 2    0.3982 -0.4479 -0.1603 -0.8026 -1.8060 -0.1686  0.1936  1.1286 -3.7725  1.7108
 3    1.5760 -0.0977 -0.2419  0.2463 -0.4276 -0.5889  0.0706  0.9249 -1.3238 -0.3921
 4   -1.1935  0.5778 -0.0253  0.6821 -0.4234 -0.0775 -0.2798 -1.1598 -0.8932  2.0374
 5   -0.6555  0.1549  0.3244 -0.4676 -1.3520  0.3488  0.3380  0.1157  0.7512 -0.1558
 6   -0.1613 -0.3219  2.2121  0.1246  0.0626  0.0646  0.2850 -0.0712 -0.0629 -0.0355
 7    0.2803  0.2578  0.0073 -0.7210  0.4521  0.2208  0.5873 -0.1919 -0.2698  0.3488
 8   -0.4344  0.1527 -0.4041 -0.2232  0.5862  0.2860  0.3813  0.6432 -0.1104  0.0347
 9    0.0911 -0.2239  0.0568  0.0669 -0.0406 -0.6400 -0.2012 -0.1078 -0.0848 -0.1963
10   -0.5202  0.0039  0.2844 -0.2049 -0.0616 -0.3697 -0.7531  0.7883  0.1017 -0.1317
11    0.3032 -0.1243 -0.0986  0.2755  0.4121 -0.0698 -0.1712 -0.1805 -0.0712 -0.5629
12    0.3632 -0.4841  0.0366 -0.1291 -0.1869  0.3575 -0.3860 -0.2183  0.0262  0.1425
13    0.1002  0.2255  0.0257 -0.4697 -0.2138  0.3375 -0.0195  0.0264  0.0119 -0.3060
14   -0.1551 -0.0765 -0.0115 -0.1084  0.0973 -0.0139 -0.0122 -0.1348 -0.0248 -0.0509
15   -0.0000  0.0000  0.0000  0.0000 -0.0000  0.0000  0.0000  0.0000  0.0000 -0.0000
16    0.0000 -0.0000  0.0000 -0.0000  0.0000  0.0000 -0.0000  0.0000 -0.0000  0.0000
17   -0.0000 -0.0000 -0.0000  0.0000 -0.0000 -0.0000  0.0000 -0.0000 -0.0000 -0.0000
18    0.0000 -0.0000  0.0000 -0.0000 -0.0000 -0.0000  0.0000  0.0000  0.0000  0.0000
19    0.0000  0.0000  0.0000  0.0000  0.0000 -0.0000 -0.0000 -0.0000  0.0000  0.0000
20   -0.0000 -0.0000  0.0000 -0.0000  0.0000  0.0000  0.0000 -0.0000 -0.0000  0.0000

PAM420:
       A       C       D       E       F       G       H       I       K       L
 1   -1.0871 -0.1937 -1.5392 -1.5105  3.0679 -1.5238 -0.3910  0.3083 -0.9277  1.1989
 2    0.1761  2.7587 -0.4873 -0.5378  1.6710 -0.0508 -0.5884  1.1934 -1.2409  0.8375
 3   -0.0100 -4.0204  0.0348  0.2400  0.8456 -0.2439 -0.0758  1.2078  0.1076  1.9444
 4   -0.2217 -0.9978  0.7534  0.7450  0.9864 -0.1016  1.5396 -0.9632  0.0460 -1.0557
 5    0.6803 -0.5511  0.3896  0.4389  0.3833  1.6834 -0.9694 -0.1666 -1.0216 -0.1857
 6    0.0091  0.0866  0.4871  0.4040 -0.0071  0.4758 -0.5640  0.2127  0.6360 -0.4244
 7   -0.2714  0.3168  0.2921  0.3620 -0.3342  0.1350  0.9916  0.2220 -0.9345  0.5821
 8    0.1566 -0.3258 -0.6540 -0.7615  0.0136  0.6703  0.6904  0.2877 -0.3098 -0.5755
 9    0.1862 -0.1792  0.3823  0.2787  0.0284 -0.8100 -0.1721  0.6107 -0.1211 -0.4284
10    0.0386  0.0825 -0.0308 -0.0445  0.4067  0.3694  0.1397  0.0106  0.7469 -0.0265
11    0.1458 -0.0679 -0.1781  0.0251 -0.6150 -0.0116  0.3088  0.0773  0.4315  0.2262
12    0.3892  0.0001  0.0149  0.0233 -0.0111 -0.0397 -0.0485  0.3407  0.0400  0.0085
13   -0.0688 -0.0402 -0.0501 -0.0529 -0.2963  0.0729 -0.2618 -0.0203 -0.0488 -0.0424
14   -0.0333  0.0046 -0.2483  0.2632  0.0179 -0.0088 -0.0191 -0.0721 -0.0127  0.1166
15   -0.0000 -0.0000  0.0000  0.0000  0.0000  0.0000 -0.0000  0.0000  0.0000 -0.0000
16   -0.0000  0.0000 -0.0000  0.0000 -0.0000  0.0000  0.0000  0.0000 -0.0000 -0.0000
17    0.0000  0.0000 -0.0000  0.0000  0.0000 -0.0000  0.0000  0.0000  0.0000 -0.0000
18    0.0000  0.0000  0.0000  0.0000  0.0000  0.0000  0.0000  0.0000  0.0000  0.0000
19   -0.0000 -0.0000 -0.0000  0.0000 -0.0000 -0.0000 -0.0000 -0.0000 -0.0000 -0.0000
20   -0.0000  0.0000  0.0000 -0.0000  0.0000 -0.0000  0.0000 -0.0000  0.0000  0.0000

          M       N       P       Q       R       S       T       V       W       Y
 1    0.3461 -0.9400 -1.1213 -1.0522 -0.2327 -0.7532 -0.7769 -0.1040  4.3302  2.9019
 2    0.4391 -0.4571 -0.2746 -0.8255 -1.8213 -0.1856  0.1834  1.1274 -3.7047  1.7873
 3    1.5744 -0.0267 -0.1717  0.2721 -0.4049 -0.5839  0.0746  0.9240 -1.3515 -0.3365
 4   -1.0034  0.5523 -0.1751  0.7464 -0.3182 -0.0828 -0.3251 -1.2043 -0.9207  2.0005
 5   -0.6030  0.1363  0.3648 -0.3573 -1.4370  0.3546  0.2791 -0.0301  0.6813 -0.0697
 6    0.4705  0.4035 -1.9137 -0.4173  0.1605 -0.0143 -0.1651  0.0001  0.0089  0.1509
 7   -0.2452 -0.0302 -0.7139  0.5762 -0.3441 -0.2647 -0.5614  0.3872  0.2901 -0.4552
 8   -0.1834  0.0055 -0.3001 -0.2241  0.4993  0.3077  0.3091  0.4588 -0.1163  0.0515
 9   -0.7064  0.1449  0.0563 -0.3015  0.0730  0.3071 -0.0987  0.6640  0.0843  0.0014
10   -0.5022 -0.1672  0.1595 -0.0962 -0.1053 -0.7737 -0.3462  0.3885  0.0128 -0.2628
11   -0.0406 -0.1293 -0.0051 -0.3366 -0.5161  0.2286 -0.0635  0.0389  0.1021  0.3796
12   -0.1928 -0.5725 -0.1885  0.3104  0.0504 -0.1048  0.2760 -0.3295  0.0118  0.0219
13   -0.0531  0.0693  0.0235  0.3245  0.0647 -0.2357  0.0201  0.2515  0.0154  0.3286
14   -0.1399  0.0558 -0.0589 -0.0609  0.0834 -0.0222  0.1575  0.0097 -0.0239 -0.0086
15   -0.0000 -0.0000  0.0000  0.0000 -0.0000  0.0000  0.0000 -0.0000 -0.0000 -0.0000
16    0.0000 -0.0000  0.0000 -0.0000 -0.0000 -0.0000  0.0000 -0.0000  0.0000  0.0000
17    0.0000  0.0000 -0.0000  0.0000 -0.0000  0.0000  0.0000  0.0000  0.0000 -0.0000
18    0.0000 -0.0000  0.0000  0.0000  0.0000  0.0000 -0.0000  0.0000  0.0000  0.0000
19    0.0000 -0.0000 -0.0000 -0.0000 -0.0000  0.0000 -0.0000  0.0000 -0.0000 -0.0000
20    0.0000 -0.0000 -0.0000 -0.0000 -0.0000 -0.0000  0.0000  0.0000  0.0000  0.0000


PAM430:
       A       C       D       E       F       G       H       I       K       L
 1   -1.1065 -0.0673 -1.4854 -1.5523  3.0019 -1.4323 -0.3946  0.3259 -0.8674  1.1378
 2    0.1562  2.6562 -0.6292 -0.4740  1.6637  0.0133 -0.5953  1.1824 -1.1981  0.9508
 3   -0.0499 -4.0537 -0.0047  0.1438  0.9817 -0.2449  0.0513  1.0194  0.1600  1.8101
 4   -0.1686 -0.9129  0.7096  0.6186  1.0649  0.2504  1.3185 -1.1078  0.1106 -1.2341
 5   -0.7217  0.5381 -0.3790 -0.2933 -0.4130 -1.6955  1.0547  0.0656  0.8384  0.1551
 6    0.0237 -0.1638 -0.4619 -0.4475  0.0225 -0.5399  0.3692  0.0066 -0.4220  0.1802
 7   -0.2866  0.2513  0.5110  0.6506 -0.3933 -0.3718  0.7094  0.0480 -0.9372  0.6190
 8    0.0797  0.0363  0.6077  0.6144  0.2773 -0.9234 -0.7496  0.2238  0.5754 -0.1128
 9   -0.1391  0.2326  0.2306  0.1322  0.0697 -0.0112 -0.1190 -0.6470  0.3209  0.6701
10   -0.0966  0.2201 -0.1540 -0.0527  0.5086  0.4677  0.1363 -0.1903  0.4824 -0.0254
11    0.2185 -0.0008  0.1823 -0.1845  0.1380 -0.0307  0.4866  0.3596  0.1860 -0.1261
12    0.2865  0.0065  0.2415 -0.1179 -0.1020 -0.0325 -0.1176  0.1783 -0.0313 -0.0138
13   -0.1639  0.0203  0.3077 -0.2374  0.0880  0.0050 -0.0908  0.0830 -0.1978 -0.1960
14   -0.0508  0.0225  0.0122  0.0021  0.2595 -0.0931  0.0249 -0.0701 -0.0908  0.0056
15   -0.0000 -0.0000 -0.0000 -0.0000 -0.0000 -0.0000 -0.0000  0.0000  0.0000 -0.0000
16    0.0000 -0.0000 -0.0000  0.0000  0.0000 -0.0000 -0.0000 -0.0000 -0.0000 -0.0000
17    0.0000 -0.0000  0.0000 -0.0000 -0.0000 -0.0000 -0.0000 -0.0000  0.0000  0.0000
18   -0.0000 -0.0000  0.0000 -0.0000 -0.0000  0.0000 -0.0000 -0.0000 -0.0000  0.0000
19   -0.0000 -0.0000  0.0000  0.0000  0.0000  0.0000  0.0000 -0.0000 -0.0000 -0.0000
20    0.0000  0.0000  0.0000  0.0000 -0.0000 -0.0000  0.0000 -0.0000 -0.0000  0.0000

          M       N       P       Q       R       S       T       V       W       Y
 1    0.2982 -0.9585 -1.1409 -1.0840 -0.1743 -0.7397 -0.7961 -0.1911  4.3551  2.8713
 2    0.5251 -0.4901 -0.2713 -0.8291 -1.8160 -0.1926  0.1692  1.1090 -3.6667  1.7366
 3    1.4435 -0.0186 -0.1364  0.3412 -0.3755 -0.5388  0.0479  0.9111 -1.2519 -0.2355
 4   -1.0283  0.5813 -0.2449  0.6163 -0.2184 -0.1113 -0.2806 -1.1328 -0.9143  2.0840
 5    0.7094 -0.0949 -0.3814  0.4345  1.4095 -0.3223 -0.3221 -0.0563 -0.7011  0.1753
 6   -0.5493 -0.3857  1.9825  0.3267 -0.1127  0.1031  0.2054 -0.1513 -0.0491  0.0631
 7   -0.2761  0.0153 -0.3103  0.6982 -0.6888 -0.1048 -0.6026  0.3749  0.3294 -0.2357
 8   -0.4571  0.1154  0.2635 -0.2276 -0.1681 -0.1659 -0.1747  0.1674  0.0268 -0.0084
 9    0.6520 -0.0139  0.2262 -0.0600 -0.4781  0.0143 -0.0076 -0.9319 -0.0025 -0.1383
10   -0.1805 -0.2052  0.1395  0.3483 -0.0468 -0.8937 -0.3234  0.2850  0.0194 -0.4386
11   -0.0149 -0.1614 -0.0331 -0.3619 -0.2227  0.1638 -0.2093 -0.1798  0.0336 -0.2431
12    0.0008 -0.4476 -0.1372  0.3356  0.0309 -0.2055  0.2150 -0.2204  0.0151  0.1154
13    0.2183  0.1880  0.1188  0.0618  0.0583 -0.0890 -0.0902 -0.0234  0.0000 -0.0608
14   -0.0899 -0.0085 -0.1060  0.0603  0.0612  0.1159  0.2316 -0.0352 -0.0267 -0.2247
15   -0.0000 -0.0000 -0.0000 -0.0000 -0.0000 -0.0000  0.0000 -0.0000 -0.0000 -0.0000
16    0.0000 -0.0000 -0.0000 -0.0000 -0.0000 -0.0000 -0.0000 -0.0000 -0.0000 -0.0000
17   -0.0000  0.0000 -0.0000  0.0000 -0.0000  0.0000 -0.0000  0.0000 -0.0000 -0.0000
18   -0.0000 -0.0000 -0.0000 -0.0000  0.0000 -0.0000 -0.0000 -0.0000 -0.0000 -0.0000
19    0.0000 -0.0000  0.0000 -0.0000  0.0000  0.0000 -0.0000  0.0000 -0.0000  0.0000
20    0.0000  0.0000  0.0000 -0.0000  0.0000 -0.0000  0.0000  0.0000  0.0000  0.0000


PAM440:
       A       C       D       E       F       G       H       I       K       L
 1   -1.0434 -0.1270 -1.4907 -1.4364  3.0253 -1.4232 -0.4073  0.3563 -0.9096  1.1446
 2    0.0795  2.7116 -0.5727 -0.5020  1.5768  0.0450 -0.5732  1.1350 -1.1140  0.8830
 3   -0.0399 -3.9988  0.1052  0.1918  1.0034 -0.1882  0.0450  1.0048  0.0027  1.8291
 4    0.2233  0.8804 -0.6697 -0.6713 -1.0400 -0.2277 -1.3640  1.0939 -0.1085  1.2545
 5    0.7845 -0.4811  0.4140  0.4373  0.3670  1.5985 -1.0497 -0.1011 -0.9416 -0.2365
 6    0.1001 -0.2367 -0.5795 -0.6247  0.0483 -0.2226  0.1982 -0.0771 -0.3221 -0.1138
 7   -0.2641  0.2530  0.4227  0.4108 -0.2717 -0.3953  0.8099 -0.0603 -1.0435  0.6467
 8    0.0985 -0.1702 -0.6720 -0.5014 -0.2520  0.6335  0.6417  0.0989 -0.5456 -0.3455
 9   -0.0473  0.1112 -0.2919  0.1675  0.6197  0.1599 -0.1469 -0.1234  0.3653 -0.3419
10   -0.2064  0.2044 -0.0221 -0.3176  0.1227  0.7356  0.2524 -0.4796  0.1795  0.4462
11    0.3930  0.0045  0.1505 -0.0954  0.0936  0.0268  0.2602  0.6122  0.1146 -0.1049
12   -0.0254  0.0191 -0.0022  0.0263  0.1670 -0.1119 -0.2839 -0.1085 -0.2183  0.0651
13    0.0354 -0.0194  0.2699 -0.2118 -0.2668  0.0665 -0.1786  0.0369 -0.0400  0.0185
14    0.1217 -0.0153 -0.0457  0.0284 -0.0775 -0.0389  0.0560 -0.1550  0.1304  0.1091
15   -0.0000  0.0000  0.0000 -0.0000  0.0000 -0.0000  0.0000 -0.0000  0.0000 -0.0000
16    0.0000  0.0000  0.0000  0.0000  0.0000 -0.0000  0.0000 -0.0000  0.0000 -0.0000
17    0.0000 -0.0000  0.0000 -0.0000  0.0000 -0.0000 -0.0000 -0.0000 -0.0000 -0.0000
18   -0.0000 -0.0000 -0.0000 -0.0000 -0.0000 -0.0000 -0.0000  0.0000  0.0000 -0.0000
19    0.0000  0.0000 -0.0000  0.0000  0.0000 -0.0000  0.0000  0.0000 -0.0000  0.0000
20   -0.0000 -0.0000 -0.0000  0.0000 -0.0000 -0.0000  0.0000  0.0000 -0.0000 -0.0000

          M       N       P       Q       R       S       T       V       W       Y
 1    0.2826 -0.9787 -1.1652 -1.0559 -0.2177 -0.7655 -0.8100 -0.0978  4.1795  2.9401
 2    0.4801 -0.4688 -0.2292 -0.6912 -1.7727 -0.1704  0.1892  0.9662 -3.6933  1.7212
 3    1.3950  0.0022 -0.0385  0.2686 -0.4255 -0.5122  0.0805  0.8658 -1.3401 -0.2511
 4    1.0074 -0.6074  0.3140 -0.6827  0.1411  0.1006  0.2881  1.1514  0.9107 -1.9940
 5   -0.7071  0.1450  0.2285 -0.4938 -1.3194  0.3549  0.3190  0.1011  0.6641 -0.0837
 6   -0.1345 -0.3621  1.9628  0.1184 -0.0181  0.1773  0.3508 -0.3865 -0.0715  0.1933
 7   -0.3563 -0.1186  0.1564  0.7281 -0.5812 -0.0782 -0.5435  0.3213  0.2781 -0.3143
 8    0.0246 -0.0288 -0.4363  0.1695  0.3350  0.1394  0.2004  0.5440 -0.0130  0.0794
 9   -0.3432 -0.1378  0.2272  0.4433  0.0584 -0.7554 -0.1971  0.6244  0.0108 -0.4026
10    0.5149 -0.1269 -0.0283  0.1471 -0.2244 -0.3290 -0.0606 -0.5819  0.0267 -0.2524
11   -0.1942 -0.4643 -0.1344  0.0422 -0.0469 -0.1298 -0.0392 -0.3676  0.0258 -0.1469
12   -0.0457 -0.1742 -0.1929  0.4519  0.1860  0.1151  0.4450 -0.1823 -0.0439 -0.0865
13   -0.0036 -0.0187  0.0424  0.1432  0.0774 -0.3314  0.0126  0.0824  0.0146  0.2703
14   -0.0815 -0.1528 -0.0391 -0.0314 -0.0778  0.0103  0.0975  0.0881  0.0052  0.0681
15    0.0000  0.0000  0.0000 -0.0000 -0.0000  0.0000  0.0000  0.0000  0.0000 -0.0000
16    0.0000  0.0000  0.0000  0.0000 -0.0000  0.0000 -0.0000  0.0000  0.0000  0.0000
17   -0.0000 -0.0000 -0.0000 -0.0000  0.0000 -0.0000 -0.0000 -0.0000 -0.0000 -0.0000
18   -0.0000  0.0000 -0.0000  0.0000 -0.0000  0.0000 -0.0000 -0.0000 -0.0000 -0.0000
19   -0.0000  0.0000 -0.0000 -0.0000  0.0000 -0.0000  0.0000 -0.0000  0.0000 -0.0000
20    0.0000 -0.0000 -0.0000 -0.0000 -0.0000 -0.0000  0.0000 -0.0000  0.0000 -0.0000


PAM450:
       A       C       D       E       F       G       H       I       K       L
 1   -0.9810 -0.2699 -1.4408 -1.4408  2.9069 -1.4073 -0.3124  0.2326 -0.8700  1.1031
 2    0.0960  2.9636 -0.5683 -0.5683  1.6436 -0.0299 -0.6811  1.0582 -1.1257  0.6593
 3   -0.0013  3.8388 -0.1739 -0.1739 -1.1789  0.1192  0.0285 -1.0169  0.0165 -1.7488
 4   -0.1747 -0.7248  0.7122  0.7122  0.9766  0.1555  1.3878 -1.0327  0.0609 -1.2761
 5   -0.6802  0.4093 -0.5388 -0.5388 -0.3226 -1.4041  0.9973  0.2043  1.0063  0.1131
 6   -0.1792  0.3267  0.5466  0.5466 -0.1096  0.2434 -0.2251  0.0552  0.4162  0.1398
 7   -0.2658  0.2336  0.3669  0.3669 -0.4156 -0.4923  0.8650  0.1220 -0.9045  0.5516
 8    0.4383  0.0168  0.5042  0.5042  0.3565 -1.1168 -0.5968  0.2542  0.3920 -0.2933
 9   -0.2395  0.1806  0.2091  0.2091 -0.0267  0.1053 -0.1161 -0.8375  0.6783  0.8446
10   -0.0422 -0.1049  0.0024  0.0024 -0.3877 -0.4277  0.1870 -0.0080 -0.1344  0.1920
11   -0.2754 -0.0388  0.0761  0.0761 -0.3165  0.0862 -0.2156  0.2924  0.0034 -0.2067
12    0.2204  0.0353  0.0249  0.0249  0.0275  0.0729  0.2113  0.1905  0.0528 -0.1402
13   -0.2438  0.0583  0.0549  0.0549  0.2153  0.0221 -0.1812 -0.0293 -0.1961  0.0132
14   -0.0303  0.0146  0.0302  0.0302 -0.0959 -0.0579 -0.1312  0.0441 -0.0283  0.0634
15    0.0094  0.0013 -0.0491 -0.0491  0.0079  0.0328 -0.0013  0.1218  0.0674  0.0780
16    0.0000  0.0000 -0.0000  0.0000  0.0000  0.0000  0.0000 -0.0000 -0.0000  0.0000
17    0.0000  0.0000  0.0000  0.0000 -0.0000  0.0000 -0.0000  0.0000 -0.0000  0.0000
18   -0.0000  0.0000  0.0000  0.0000  0.0000  0.0000  0.0000  0.0000  0.0000 -0.0000
19   -0.0000  0.0000  0.0000 -0.0000  0.0000 -0.0000  0.0000  0.0000 -0.0000  0.0000
20    0.0000 -0.0000  0.0000 -0.0000 -0.0000 -0.0000 -0.0000 -0.0000  0.0000 -0.0000

          M       N       P       Q       R       S       T       V       W       Y
 1    0.2267 -0.8730 -1.1929 -1.0471 -0.1404 -0.7166 -0.7541 -0.1841  4.3218  2.8393
 2    0.4058 -0.5505 -0.1776 -0.7169 -1.7080 -0.1205  0.0653  0.8821 -3.4012  1.8739
 3   -1.3253 -0.0576  0.2464 -0.2534  0.5281  0.4903 -0.0354 -0.8934  1.5597  0.0315
 4   -1.0522  0.4486 -0.3726  0.6596 -0.0054 -0.0072 -0.3568 -1.1194 -0.8556  1.8641
 5    0.7711 -0.1841 -0.1082  0.4900  1.2108 -0.4259 -0.3490 -0.0988 -0.6307  0.0792
 6    0.1264  0.3549 -1.9262 -0.1550  0.1058 -0.1951 -0.3492  0.3814  0.0473 -0.1507
 7   -0.3324  0.0111  0.1017  0.6946 -0.6934 -0.1966 -0.5356  0.4643  0.2916 -0.2332
 8   -0.2966 -0.0526  0.2480 -0.0568 -0.1404  0.0327 -0.1807  0.0665  0.0413 -0.1207
 9    0.1083 -0.0424  0.3771 -0.2506 -0.4319 -0.2479 -0.2343 -0.3301 -0.0117  0.0564
10    0.1329  0.4413 -0.1348 -0.5462 -0.1643  0.7816  0.2224 -0.2015 -0.0369  0.2267
11    0.1661  0.3904  0.2436 -0.0971 -0.0609 -0.3500 -0.1732  0.0154  0.0595  0.3252
12    0.3217 -0.1251 -0.0382 -0.0805 -0.2464 -0.0322 -0.1656 -0.3139  0.0705 -0.1108
13    0.1702  0.1213  0.0518  0.1428  0.1407  0.2155 -0.2071 -0.1985 -0.0354 -0.1698
14    0.0475 -0.0714 -0.0871  0.2377 -0.0681 -0.0493  0.2645 -0.2087  0.0188  0.0772
15   -0.1441  0.0631 -0.0092  0.0276 -0.0106  0.0204 -0.0527 -0.0829 -0.0098 -0.0208
16    0.0000  0.0000  0.0000  0.0000  0.0000 -0.0000  0.0000  0.0000  0.0000  0.0000
17    0.0000 -0.0000  0.0000 -0.0000  0.0000  0.0000 -0.0000 -0.0000 -0.0000  0.0000
18    0.0000 -0.0000  0.0000  0.0000 -0.0000  0.0000  0.0000  0.0000  0.0000  0.0000
19   -0.0000  0.0000  0.0000 -0.0000  0.0000 -0.0000  0.0000 -0.0000 -0.0000 -0.0000
20    0.0000  0.0000 -0.0000  0.0000 -0.0000  0.0000 -0.0000  0.0000 -0.0000  0.0000


PAM460:
       A       C       D       E       F       G       H       I       K       L
 1   -0.9392 -0.1984 -1.4000 -1.3826  2.6509 -1.3648 -0.3267  0.1568 -0.7850  0.9664
 2    0.0698  3.0373 -0.6052 -0.5915  1.7435 -0.2459 -0.5694  0.9841 -1.1354  0.5447
 3   -0.0581  3.5547 -0.0483 -0.0509 -1.1116  0.2460  0.2855 -1.0861  0.0787 -1.9282
 4    0.0695  1.0371 -0.8476 -0.8175 -0.9438  0.0444 -1.2412  0.8594 -0.2173  1.1852
 5    0.5069 -0.4037  0.4351  0.4331  0.3899  1.4239 -0.8613 -0.0204 -1.2116 -0.2131
 6   -0.0898  0.3068  0.8169  0.7781 -0.4484 -0.2042 -0.2880  0.1324  0.0883  0.3089
 7    0.0665  0.0750  0.0025  0.0548 -0.3145 -0.6567  1.1391  0.2021 -0.9154  0.3089
 8   -0.0734  0.0771  0.2697  0.3122  0.4864 -0.7254 -0.6680  0.3349  0.3197 -0.3997
 9    0.0380  0.1412  0.0835  0.2832 -0.3323  0.1040 -0.1110 -0.5967  0.3856  0.7056
10   -0.6584  0.1748 -0.0152 -0.1124  0.3016  0.6317  0.1656 -0.1449 -0.1766 -0.1025
11   -0.2125  0.0512  0.2823 -0.1263  0.1237 -0.2584 -0.0728 -0.2678 -0.2046  0.2302
12   -0.0366  0.0255 -0.0695  0.3362  0.0895 -0.1063  0.0424 -0.1557 -0.1181 -0.3251
13    0.1726  0.0359 -0.0864  0.1251  0.2280  0.0271  0.1348 -0.1227  0.0626  0.0621
14   -0.1134 -0.0226 -0.0836  0.1417 -0.0467  0.0048 -0.0687 -0.0602 -0.1029  0.0430
15   -0.0000 -0.0000  0.0000 -0.0000  0.0000 -0.0000  0.0000 -0.0000  0.0000  0.0000
16    0.0000 -0.0000  0.0000 -0.0000 -0.0000 -0.0000  0.0000 -0.0000 -0.0000 -0.0000
17    0.0000 -0.0000  0.0000 -0.0000  0.0000 -0.0000 -0.0000 -0.0000 -0.0000  0.0000
18    0.0000  0.0000  0.0000 -0.0000  0.0000  0.0000  0.0000 -0.0000  0.0000  0.0000
19   -0.0000  0.0000  0.0000  0.0000  0.0000  0.0000  0.0000  0.0000 -0.0000  0.0000
20    0.0000 -0.0000 -0.0000 -0.0000  0.0000 -0.0000 -0.0000 -0.0000 -0.0000 -0.0000

          M       N       P       Q       R       S       T       V       W       Y
 1    0.1702 -0.7942 -1.1549 -1.0213 -0.0128 -0.7103 -0.7800 -0.2501  4.5608  2.6150
 2    0.3227 -0.4634 -0.2180 -0.7006 -1.6837 -0.1671 -0.0265  0.8143 -3.1648  2.0551
 3   -1.4432  0.1128  0.2107 -0.1715  0.5135  0.5300 -0.0347 -1.0495  1.3817  0.0685
 4    0.8819 -0.3943  0.3724 -0.5308  0.1316  0.0895  0.3196  1.0939  0.7854 -1.8772
 5   -0.7745  0.0470  0.4254 -0.1232 -1.2878  0.3904  0.2322  0.1231  0.6269 -0.1384
 6   -0.1266  0.2060 -1.4552  0.1243 -0.2889 -0.1959 -0.4652  0.5718  0.2227  0.0059
 7   -0.3292 -0.2026  0.3432  0.5794 -0.4110 -0.0776 -0.0996  0.2780  0.1768 -0.2195
 8   -0.2343 -0.0991  0.6393  0.4793 -0.0583 -0.2009 -0.3654  0.0990  0.0684 -0.2615
 9    0.1882 -0.4244  0.4589  0.0879 -0.4457 -0.3498 -0.2038 -0.3529  0.0677  0.2728
10    0.3119  0.2110  0.0118  0.4516  0.0854 -0.5657 -0.3878  0.1021 -0.0032 -0.2808
11    0.2535  0.4673  0.0820 -0.0970 -0.0905  0.5433 -0.2378 -0.2761 -0.0330 -0.1568
12    0.5360 -0.3108 -0.1073  0.0229 -0.1353  0.1322  0.2206 -0.0086  0.0634 -0.0955
13   -0.0870 -0.0565 -0.0323 -0.1761  0.0543  0.0144 -0.1811  0.0572 -0.0259 -0.2060
14   -0.0553 -0.0315  0.0575 -0.0083  0.1609  0.0762 -0.0359  0.0964 -0.0357  0.0843
15   -0.0000 -0.0000  0.0000 -0.0000 -0.0000 -0.0000  0.0000  0.0000 -0.0000 -0.0000
16    0.0000 -0.0000  0.0000 -0.0000  0.0000 -0.0000 -0.0000  0.0000  0.0000  0.0000
17   -0.0000 -0.0000 -0.0000  0.0000  0.0000 -0.0000  0.0000 -0.0000 -0.0000 -0.0000
18    0.0000 -0.0000  0.0000  0.0000  0.0000  0.0000  0.0000  0.0000  0.0000  0.0000
19    0.0000  0.0000  0.0000 -0.0000  0.0000 -0.0000  0.0000 -0.0000  0.0000  0.0000
20   -0.0000  0.0000 -0.0000 -0.0000 -0.0000 -0.0000  0.0000  0.0000 -0.0000 -0.0000


PAM470:
       A       C       D       E       F       G       H       I       K       L
 1   -1.1046 -0.2796 -1.4946 -1.4841  3.0137 -1.5208 -0.3784  0.2424 -0.7920  1.0453
 2    0.0408  3.1054 -0.6023 -0.5586  1.7905 -0.2607 -0.5457  1.0291 -1.2060  0.8541
 3   -0.0279 -3.9476 -0.0197  0.0979  1.1559 -0.3008 -0.0032  1.0746  0.0377  1.9518
 4   -0.1623 -0.9819  0.8030  0.6556  0.9980 -0.0551  1.3511 -1.1168  0.2441 -1.3903
 5    0.7479 -0.5170  0.3640  0.3090  0.4288  1.6195 -0.9873 -0.0985 -0.9246 -0.2969
 6    0.0627  0.1846  0.7481  0.8073 -0.0257 -0.0039 -0.4467  0.1162  0.2581  0.0647
 7   -0.2960  0.1926  0.3009  0.4830 -0.4973 -0.4061  0.7853 -0.1137 -1.0229  0.7597
 8   -0.0642 -0.0861 -0.5452 -0.4312 -0.0977  0.9249  0.6778 -0.0158 -0.5850 -0.1508
 9    0.0293 -0.0278 -0.0661  0.0729  0.3615 -0.1997 -0.1129  0.2249  0.0246 -0.5774
10    0.3173 -0.2567 -0.0425 -0.0126 -0.3262 -0.6083  0.0449  0.5627 -0.4474 -0.3424
11   -0.0643 -0.0547 -0.3752  0.1782 -0.1852 -0.0581 -0.2611 -0.6032 -0.0030  0.1516
12   -0.0482 -0.0152  0.1691 -0.1110 -0.2253  0.1076 -0.2865  0.1800 -0.2335 -0.1028
13   -0.1066  0.0308  0.1031 -0.0129  0.2777 -0.0545 -0.0848 -0.1042 -0.2196  0.0258
14   -0.0299  0.0134  0.0079 -0.0176  0.0286  0.0229  0.1945  0.0348  0.0009 -0.0536
15   -0.0000 -0.0000  0.0000  0.0000 -0.0000  0.0000 -0.0000  0.0000  0.0000  0.0000
16    0.0000 -0.0000  0.0000 -0.0000 -0.0000 -0.0000 -0.0000 -0.0000  0.0000  0.0000
17    0.0000  0.0000 -0.0000  0.0000  0.0000  0.0000  0.0000  0.0000  0.0000  0.0000
18   -0.0000 -0.0000 -0.0000 -0.0000 -0.0000 -0.0000 -0.0000  0.0000  0.0000 -0.0000
19    0.0000 -0.0000  0.0000  0.0000 -0.0000 -0.0000  0.0000 -0.0000 -0.0000 -0.0000
20    0.0000  0.0000  0.0000 -0.0000  0.0000  0.0000  0.0000  0.0000  0.0000  0.0000

          M       N       P       Q       R       S       T       V       W       Y
 1    0.2192 -0.9337 -1.1218 -1.0158 -0.1678 -0.7945 -0.7980 -0.2619  4.8323  2.7948
 2    0.3068 -0.5212 -0.3408 -0.8722 -1.7761 -0.1187  0.0726  0.9191 -3.5090  2.1929
 3    1.5328 -0.0577 -0.0905  0.2518 -0.5538 -0.5021  0.0687  0.9529 -1.5337 -0.0873
 4   -0.9527  0.6068 -0.2981  0.6795 -0.1464 -0.0612 -0.2218 -1.1454 -0.8341  2.0281
 5   -0.6200  0.1831  0.5205 -0.4397 -1.3896  0.2974  0.2208  0.0315  0.5761 -0.0248
 6    0.0210  0.3985 -1.7943 -0.1344 -0.1484 -0.1328 -0.3997  0.4233  0.1590 -0.1575
 7   -0.3242 -0.1522  0.1522  0.8260 -0.7104 -0.0442 -0.3038  0.1987  0.2982 -0.1259
 8    0.0495 -0.0047 -0.7038  0.1384  0.4253 -0.0675  0.2291  0.3618 -0.0540 -0.0008
 9   -0.5161 -0.0759  0.2819  0.3434  0.1822 -0.5002 -0.2142  0.9314  0.0159 -0.1777
10   -0.2196  0.2173 -0.1292 -0.2853  0.1189  0.6893  0.3073  0.1475  0.0321  0.2330
11    0.0553  0.3223  0.0843 -0.0200  0.0794  0.2036 -0.0681  0.3938 -0.0326  0.2571
12    0.2482  0.0937  0.0911  0.2212  0.1992 -0.1173 -0.3244 -0.0936 -0.0155  0.2631
13    0.0011  0.0877  0.0015  0.0366  0.1979  0.1517  0.0023 -0.0717 -0.0550 -0.2069
14    0.0879  0.1765  0.0872 -0.2320 -0.0580  0.0236 -0.2703  0.0484  0.0111 -0.0762
15   -0.0000 -0.0000  0.0000 -0.0000  0.0000  0.0000  0.0000  0.0000 -0.0000  0.0000
16   -0.0000 -0.0000 -0.0000 -0.0000 -0.0000 -0.0000 -0.0000  0.0000 -0.0000  0.0000
17   -0.0000  0.0000  0.0000  0.0000  0.0000  0.0000 -0.0000 -0.0000 -0.0000  0.0000
18   -0.0000  0.0000 -0.0000  0.0000 -0.0000  0.0000 -0.0000 -0.0000 -0.0000 -0.0000
19    0.0000 -0.0000 -0.0000 -0.0000  0.0000  0.0000 -0.0000  0.0000 -0.0000 -0.0000
20    0.0000 -0.0000  0.0000  0.0000 -0.0000  0.0000 -0.0000  0.0000  0.0000  0.0000


PAM480:
       A       C       D       E       F       G       H       I       K       L
 1   -1.1253 -0.3638 -1.3977 -1.4339  2.9266 -1.3920 -0.3983  0.1827 -0.7789  0.9613
 2    0.0191 -3.0798  0.7099  0.5745 -1.8815  0.2058  0.5623 -1.0255  1.2393 -0.8549
 3    0.0271  3.9537 -0.0587 -0.1538 -1.2380  0.2458 -0.0028 -1.0767 -0.0397 -1.8896
 4    0.0680  0.9552 -0.5963 -0.7103 -1.0018 -0.1993 -1.3270  1.1503 -0.2160  1.3888
 5   -0.6854  0.4356 -0.3605 -0.3572 -0.4704 -1.5222  0.9929  0.0624  0.9461  0.2679
 6    0.0321 -0.2365 -0.8962 -0.8602  0.0420  0.1223  0.3005 -0.1030 -0.0689 -0.1762
 7   -0.1760  0.1339  0.3414  0.2154 -0.3556 -0.5034  0.8535 -0.1377 -1.0971  0.6626
 8    0.3003 -0.2036 -0.3236 -0.4867 -0.3967  0.3556  0.5920  0.3565 -0.7250 -0.1929
 9   -0.1440  0.1494 -0.2446 -0.1229  0.2279  0.8701  0.1921 -0.4747  0.0108  0.1334
10   -0.0923  0.0407  0.1436  0.0168 -0.2276  0.1442 -0.0142 -0.5193  0.0903  0.5143
11   -0.3069 -0.0788  0.1619 -0.1079 -0.3171  0.1398 -0.4990 -0.0661 -0.2710 -0.0189
12    0.1656  0.0336  0.1308 -0.1901 -0.1431  0.1387  0.1424  0.2161  0.0854  0.0148
13    0.0865 -0.0344  0.2381 -0.2469 -0.1379 -0.0339 -0.0012 -0.0655  0.1529  0.0358
14   -0.0000 -0.0000 -0.0000  0.0000 -0.0000  0.0000 -0.0000  0.0000  0.0000 -0.0000
15    0.0000  0.0000  0.0000  0.0000  0.0000  0.0000 -0.0000  0.0000 -0.0000  0.0000
16    0.0000 -0.0000 -0.0000 -0.0000 -0.0000 -0.0000 -0.0000 -0.0000 -0.0000  0.0000
17   -0.0000  0.0000 -0.0000 -0.0000  0.0000  0.0000  0.0000 -0.0000  0.0000  0.0000
18    0.0000  0.0000 -0.0000 -0.0000  0.0000 -0.0000 -0.0000  0.0000  0.0000  0.0000
19    0.0000  0.0000 -0.0000  0.0000 -0.0000  0.0000  0.0000  0.0000  0.0000  0.0000
20   -0.0000  0.0000  0.0000  0.0000 -0.0000  0.0000  0.0000  0.0000 -0.0000  0.0000

          M       N       P       Q       R       S       T       V       W       Y
 1    0.1803 -0.9267 -1.1330 -1.0229 -0.0826 -0.7117 -0.8134 -0.3266  4.9210  2.7347
 2   -0.3966  0.5355  0.3897  0.8360  1.6867  0.2433 -0.0404 -0.8722  3.3964 -2.2475
 3   -1.4076  0.0108  0.1035 -0.1222  0.5424  0.5492 -0.0633 -0.9204  1.4819  0.0586
 4    1.0894 -0.5388  0.2931 -0.6083  0.0285  0.0989  0.2192  1.0785  0.8268 -1.9990
 5    0.7314 -0.1671 -0.5795  0.5441  1.2891 -0.3829 -0.2511 -0.0948 -0.5515  0.1531
 6    0.1161 -0.3917  1.7256 -0.0115  0.2704  0.1045  0.4530 -0.4466 -0.1931  0.2173
 7   -0.3232 -0.2508  0.4322  0.8532 -0.6320 -0.0144 -0.2500  0.1385  0.2374 -0.1280
 8    0.0888  0.1907 -0.7171 -0.1440  0.2776  0.4257  0.3691  0.0827  0.0017  0.1487
 9    0.1947 -0.3303 -0.2632  0.4354  0.1118 -0.6451 -0.0248  0.1648  0.0045 -0.2453
10    0.4970 -0.0720 -0.1507 -0.2088 -0.2528  0.4126  0.1707 -0.6263 -0.0147  0.1486
11    0.1535  0.1739  0.1110  0.2813  0.2969  0.0204 -0.1962  0.1536 -0.0429  0.4126
12    0.1209  0.1711  0.0807 -0.1003 -0.1370 -0.2480 -0.3951 -0.1835  0.0371  0.0600
13   -0.1276 -0.1521 -0.0264 -0.0245 -0.0850 -0.1059  0.2055  0.1642  0.0222  0.1361
14   -0.0000 -0.0000 -0.0000 -0.0000 -0.0000 -0.0000  0.0000 -0.0000 -0.0000  0.0000
15   -0.0000 -0.0000 -0.0000  0.0000  0.0000 -0.0000  0.0000 -0.0000 -0.0000  0.0000
16   -0.0000  0.0000 -0.0000 -0.0000  0.0000 -0.0000 -0.0000 -0.0000 -0.0000  0.0000
17   -0.0000  0.0000  0.0000 -0.0000  0.0000  0.0000 -0.0000  0.0000 -0.0000  0.0000
18   -0.0000  0.0000 -0.0000  0.0000 -0.0000 -0.0000  0.0000 -0.0000  0.0000  0.0000
19    0.0000 -0.0000  0.0000  0.0000 -0.0000  0.0000 -0.0000  0.0000  0.0000  0.0000
20    0.0000  0.0000  0.0000 -0.0000  0.0000 -0.0000  0.0000  0.0000  0.0000  0.0000

PAM490:
       A       C       D       E       F       G       H       I       K       L
 1   -0.9857 -0.2453 -1.3972 -1.3972  2.9141 -1.4212 -0.4151  0.1640 -0.8298  0.9729
 2    0.0032  3.1212 -0.6319 -0.6319  1.7880 -0.1390 -0.5260  0.9624 -1.1380  0.6481
 3    0.0487 -3.9257  0.0943  0.0943  1.3535 -0.1624 -0.0137  1.0447 -0.0798  1.8487
 4    0.1293  0.8871 -0.7227 -0.7227 -1.0420 -0.1608 -1.3368  1.0922 -0.1357  1.4411
 5    0.6998 -0.3381  0.4275  0.4275  0.3960  1.4509 -0.9023 -0.1360 -1.1375 -0.1524
 6    0.1760 -0.2762 -0.9105 -0.9105  0.0074  0.3450  0.2984 -0.1040 -0.0854 -0.1750
 7   -0.0510  0.0672  0.1167  0.1167 -0.3499 -0.6998  1.0072  0.1932 -0.9751  0.2660
 8    0.2073 -0.1073 -0.2692 -0.2692 -0.4171  0.5301  0.6267 -0.0307 -0.4294  0.1660
 9   -0.0615 -0.1125 -0.1570 -0.1570  0.1384  0.1222 -0.1863  0.4126 -0.4039 -0.6207
10    0.0060 -0.1805  0.0621  0.0621 -0.1275 -0.6274 -0.3895  0.2712 -0.0957 -0.1889
11   -0.6207  0.0047  0.0136  0.0136 -0.3191  0.2931 -0.2597 -0.0759 -0.3171  0.1308
12   -0.0531 -0.0380 -0.0119 -0.0119 -0.0958 -0.0092  0.0662 -0.0791  0.1191 -0.0204
13   -0.1013  0.0042  0.0460  0.0460  0.0110 -0.0242 -0.0010 -0.1079 -0.0308 -0.0398
14   -0.0000 -0.0000  0.0000 -0.0000 -0.0000  0.0000  0.0000  0.0000  0.0000 -0.0000
15   -0.0000  0.0000 -0.0000  0.0000  0.0000 -0.0000  0.0000  0.0000 -0.0000 -0.0000
16   -0.0000 -0.0000  0.0000 -0.0000  0.0000 -0.0000  0.0000 -0.0000 -0.0000 -0.0000
17   -0.0000 -0.0000 -0.0000  0.0000 -0.0000 -0.0000 -0.0000 -0.0000 -0.0000  0.0000
18   -0.0000  0.0000  0.0000  0.0000  0.0000  0.0000  0.0000  0.0000  0.0000  0.0000
19   -0.0000 -0.0000  0.0000  0.0000 -0.0000 -0.0000 -0.0000  0.0000 -0.0000 -0.0000
20    0.0000  0.0000  0.0000 -0.0000 -0.0000 -0.0000  0.0000  0.0000  0.0000  0.0000

          M       N       P       Q       R       S       T       V       W       Y
 1    0.1673 -0.9342 -1.1579 -0.9899 -0.1373 -0.7436 -0.8456 -0.2430  4.7785  2.7460
 2    0.3585 -0.4946 -0.3477 -0.7138 -1.6991 -0.2130  0.0661  0.7775 -3.3783  2.1883
 3    1.3712  0.0417 -0.1266  0.1763 -0.6205 -0.5628  0.0505  0.8667 -1.5571  0.0580
 4    1.1449 -0.5061  0.2257 -0.5392 -0.0369  0.0508  0.1978  1.1584  0.7467 -1.8712
 5   -0.7978  0.0423  0.5007 -0.3197 -1.3250  0.3909  0.2199  0.1537  0.6065 -0.2069
 6    0.1362 -0.4000  1.4232 -0.1348  0.3039  0.1573  0.5577 -0.4901 -0.1593  0.2407
 7   -0.2640 -0.1282  0.4342  0.4842 -0.4194  0.0601 -0.1685  0.2695  0.1673 -0.1264
 8    0.1794  0.1924 -0.8824 -0.4410  0.1524  0.4035  0.2767 -0.0303 -0.0045  0.1465
 9   -0.2424 -0.0197 -0.1727  0.3765  0.5814 -0.1926  0.1382  0.6113 -0.0426 -0.0117
10   -0.0651  0.2836  0.0618 -0.2532  0.0489  0.8048  0.2416 -0.0930 -0.0458  0.2242
11    0.3088  0.4463  0.1948  0.2082  0.0850 -0.0247 -0.2794 -0.1019 -0.0026  0.3021
12   -0.1053  0.1041  0.1050 -0.2379 -0.0390 -0.0685 -0.0325  0.2998  0.0108  0.0978
13    0.0934 -0.0728 -0.0124 -0.0038 -0.0286 -0.0120  0.1826  0.0447  0.0130 -0.0064
14   -0.0000 -0.0000 -0.0000  0.0000 -0.0000  0.0000  0.0000 -0.0000  0.0000  0.0000
15    0.0000  0.0000  0.0000 -0.0000 -0.0000 -0.0000 -0.0000 -0.0000  0.0000 -0.0000
16   -0.0000  0.0000 -0.0000 -0.0000 -0.0000 -0.0000 -0.0000 -0.0000 -0.0000 -0.0000
17   -0.0000 -0.0000 -0.0000 -0.0000  0.0000 -0.0000  0.0000 -0.0000 -0.0000 -0.0000
18    0.0000  0.0000  0.0000 -0.0000  0.0000  0.0000  0.0000  0.0000  0.0000 -0.0000
19    0.0000 -0.0000  0.0000 -0.0000  0.0000 -0.0000 -0.0000 -0.0000 -0.0000  0.0000
20   -0.0000  0.0000  0.0000 -0.0000 -0.0000 -0.0000  0.0000 -0.0000  0.0000  0.0000


PAM500:
       A       C       D       E       F       G       H       I       K       L
 1   -0.9224 -0.2744 -1.4064 -1.3876  2.7617 -1.4384 -0.3127  0.1208 -0.8523  0.9296
 2    0.0233  3.2252 -0.6948 -0.6761  1.8069 -0.2248 -0.6303  0.9266 -1.1860  0.5589
 3   -0.0435  3.7917 -0.0485 -0.1077 -1.2725  0.1976  0.0859 -1.1221  0.1184 -1.8706
 4    0.0221  0.9171 -0.7413 -0.6419 -0.9753 -0.1915 -1.2303  1.1188 -0.1264  1.3937
 5    0.5946 -0.3598  0.4548  0.3631  0.2732  1.2837 -0.7737 -0.0832 -1.0533 -0.1108
 6   -0.1005  0.2704  0.9172  0.8394 -0.2984 -0.3163 -0.0707  0.1349 -0.1448  0.1733
 7    0.1428  0.0330  0.1122  0.0978 -0.1989 -1.0343  0.7891  0.2326 -0.9445  0.0960
 8    0.2416 -0.1651 -0.3005 -0.4490 -0.4888  0.2356  0.5939  0.0952 -0.4214  0.0603
 9    0.4231 -0.0865  0.0759  0.2741  0.1731 -0.6469 -0.2822  0.0575  0.1535 -0.2555
10    0.1768  0.1239 -0.0887  0.2478 -0.1559  0.0843  0.4814 -0.3125  0.2454  0.4857
11   -0.2077 -0.0062 -0.3012  0.4254 -0.0420  0.1750  0.0894 -0.0254 -0.2784 -0.4988
12    0.4529 -0.0419 -0.0686  0.0382 -0.0732 -0.0781  0.0010  0.0220  0.3015 -0.1339
13   -0.0486 -0.0429  0.0941 -0.0838 -0.1528 -0.0873  0.0241 -0.0332  0.1105 -0.1465
14   -0.0000 -0.0000  0.0000 -0.0000 -0.0000 -0.0000 -0.0000  0.0000  0.0000  0.0000
15    0.0000  0.0000  0.0000 -0.0000 -0.0000  0.0000  0.0000  0.0000 -0.0000 -0.0000
16   -0.0000  0.0000  0.0000 -0.0000  0.0000  0.0000  0.0000  0.0000  0.0000  0.0000
17   -0.0000 -0.0000 -0.0000 -0.0000  0.0000 -0.0000  0.0000 -0.0000 -0.0000 -0.0000
18   -0.0000 -0.0000  0.0000  0.0000  0.0000  0.0000  0.0000  0.0000 -0.0000 -0.0000
19    0.0000  0.0000 -0.0000 -0.0000  0.0000 -0.0000  0.0000  0.0000  0.0000 -0.0000
20    0.0000  0.0000  0.0000  0.0000 -0.0000 -0.0000 -0.0000 -0.0000 -0.0000  0.0000

          M       N       P       Q       R       S       T       V       W       Y
 1    0.0869 -0.9211 -1.1208 -0.9917 -0.0350 -0.6953 -0.8631 -0.2328  4.8812  2.6739
 2    0.2743 -0.4383 -0.2529 -0.7650 -1.6396 -0.1836  0.0253  0.7910 -3.2149  2.2748
 3   -1.3783  0.1207  0.2412 -0.1402  0.5462  0.5335 -0.0497 -0.9472  1.5744 -0.2290
 4    1.0385 -0.4081  0.2271 -0.5319  0.0224 -0.0100  0.2057  1.0600  0.7174 -1.8659
 5   -0.7052 -0.0456  0.5527 -0.3130 -1.3931  0.4369  0.2635  0.1814  0.6124 -0.1786
 6   -0.0305  0.3077 -1.4303  0.1613 -0.3987 -0.1698 -0.5104  0.5137  0.2105 -0.0580
 7   -0.2513 -0.1792  0.6893  0.5806 -0.2576  0.0642 -0.0745  0.1671  0.0941 -0.1583
 8   -0.1136  0.2726 -0.6036 -0.3711  0.1320  0.4217  0.4647  0.1835 -0.0132  0.2251
 9    0.1918 -0.1295 -0.0958 -0.4348 -0.0130  0.7123  0.2306 -0.2562 -0.0348 -0.0568
10    0.2343 -0.2532  0.0160 -0.2728 -0.4657 -0.1506 -0.0097 -0.4116  0.0522 -0.0270
11    0.5871 -0.3029 -0.0690  0.0903 -0.0008 -0.0982  0.2119  0.1470  0.0681  0.0363
12   -0.3364 -0.4478 -0.0537  0.0006  0.0273 -0.3543  0.2015  0.4092  0.0254  0.1079
13    0.1339  0.1847  0.1845 -0.2129 -0.1557 -0.0646 -0.0755  0.1907  0.0433  0.1382
14   -0.0000 -0.0000 -0.0000  0.0000 -0.0000  0.0000  0.0000 -0.0000 -0.0000  0.0000
15    0.0000 -0.0000 -0.0000  0.0000  0.0000 -0.0000 -0.0000 -0.0000  0.0000 -0.0000
16    0.0000 -0.0000  0.0000  0.0000  0.0000  0.0000  0.0000  0.0000  0.0000 -0.0000
17   -0.0000 -0.0000 -0.0000 -0.0000 -0.0000 -0.0000  0.0000  0.0000 -0.0000 -0.0000
18   -0.0000 -0.0000  0.0000 -0.0000  0.0000 -0.0000  0.0000 -0.0000 -0.0000 -0.0000
19   -0.0000  0.0000 -0.0000  0.0000 -0.0000  0.0000  0.0000 -0.0000  0.0000 -0.0000
20    0.0000  0.0000  0.0000  0.0000  0.0000 -0.0000  0.0000 -0.0000  0.0000  0.0000
